# Supplementary material for: Hydrogen-Sulfide-Mediated PpAOS3-JA Module Provides Insight into Salt Stress Resistance in Peach
Source: Plants (Basel). 2025 May 15;14(10):1477. doi: 10.3390/plants14101477 (PMC12114830; doi:10.3390/plants14101477)
Supplement: Supplementary file 1 [file plants-14-01477-s001.zip › Supplementary Tables.xlsx]

## Sheet: S1
Table S1. The clean data summary of transcriptome.
Sample	RawReads(M)	RawBases(G)	CleanReads(M)	CleanBases(G)	ValidBases(%)	Q30(%)	GC(%)
Control-1	54.42	7.39	44.34	6.02	81.49	91.46	45.8
Control-2	58.41	7.93	48.77	6.62	83.49	92.14	45.89
Control-3	58.97	7.96	49.31	6.66	83.62	92.45	45.89
NaCl200-1	59.89	8.07	49.57	6.68	82.77	91.96	45.88
NaCl200-2	62.68	8.44	51.76	6.97	82.59	91.95	45.9
NaCl200-3	57.96	7.9	48.87	6.66	84.33	92.27	45.88
NaCl200NaHS200-1	61.32	8.33	51.2	6.95	83.49	91.93	45.99
NaCl200NaHS200-2	54.78	7.34	42.36	5.67	77.33	90.15	45.91
NaCl200NaHS200-3	56.45	7.72	47.73	6.53	84.55	92.42	46.05

## Sheet: S2
Table S2. The different expressed genes of 200NaCl200NaHS-vs-200NaCl comparison.
gene_id	BaseMean_DESeq2	BaseMean_control_NaCl200	BaseMean_case_NaCl200NaHS200	FoldChange	log2FoldChange	p-value	q-value	Regulation	FPKM_NaCl200NaHS200-1	FPKM_NaCl200NaHS200-2	FPKM_NaCl200NaHS200-3	FPKM_NaCl200-1	FPKM_NaCl200-2	FPKM_NaCl200-3	gene_Dbxref	gene_symbol	description	GO_id	GO_term	pathway	pathway_description
LOC18788562	11.2823	5.63215	16.9324	2.98378	1.57714	0.0268993	0.0475172	Up	0.428572	0.610465	0.765669	0.0748489	0.466094	0.150956	GeneID:18788562
LOC109949977	1.67043	0	3.34086	20.0368	4.32458	0.0267577	0.0472928	Up	0.0384404	0.046933	0.0103014	0	0	0	GeneID:109949977	OPT5	Oligopeptide transporter 5	GO:0005887,GO:0015031,GO:0016020,GO:0035673	integral component of plasma membrane|protein transport|membrane|oligopeptide transmembrane transporter activity
LOC18782283	12.3972	6.6446	18.1499	2.71281	1.43979	0.0265239	0.0469009	Up	0.240212	0.716908	0.486372	0.251714	0.160765	0.197423	GeneID:18782283
LOC18776867	3.24146	0.611878	5.87104	9.6908	3.27662	0.0263668	0.0466358	Up	0.0339165	0.0552127	0.109069	0.0118468	0	0.0119464	GeneID:18776867	CYP86A22	Cytochrome P450 86A22	GO:0005506,GO:0016021,GO:0016709,GO:0020037,GO:0035336	iron ion binding|integral component of membrane|oxidoreductase activity, acting on paired donors, with incorporation or reduction of molecular oxygen, NAD(P)H as one donor, and incorporation of one atom of oxygen|heme binding|long-chain fatty-acyl-CoA metabolic process	pper00073	Cutin, suberine and wax biosynthesis
LOC18789875	17.7877	10.0145	25.561	2.55273	1.35204	0.0258913	0.0458993	Up	0.281856	0.764724	1.34281	0.393803	0.188636	0.496392	GeneID:18789875
LOC109950044	1.70927	0	3.41855	20.4232	4.35214	0.0254921	0.0452618	Up	0.127187	0.25881	0.0454453	0	0	0	GeneID:109950044
LOC18770043	1.70645	0	3.4129	20.4032	4.35073	0.0252365	0.0448489	Up	0.0129365	0.063178	0.0554683	0	0	0	GeneID:18770043		UPF0481 protein At3g47200	GO:0005886,GO:0016021	plasma membrane|integral component of membrane
LOC18780378	19.3675	12.0202	26.7147	2.23415	1.15973	0.0248023	0.0441339	Up	0.326499	0.150833	0.227017	0.0739746	0.141738	0.149193	GeneID:18780378	GLR2.8	Glutamate receptor 2.8	GO:0004970,GO:0005262,GO:0005622,GO:0005886,GO:0006816,GO:0008066,GO:0016021,GO:0019722,GO:0071230	ionotropic glutamate receptor activity|calcium channel activity|intracellular|plasma membrane|calcium ion transport|glutamate receptor activity|integral component of membrane|calcium-mediated signaling|cellular response to amino acid stimulus
LOC18785839	1.90312	0	3.80623	22.7564	4.5082	0.0245492	0.0437236	Up	0.070271	0.128694	0	0	0	0	GeneID:18785839
LOC18787222	3.33156	0.5838	6.07933	10.2424	3.35649	0.0238039	0.0425249	Up	0.0869459	0.0454948	0.0932002	0	0.0249384	0	GeneID:18787222	BGLU12	Beta-glucosidase 12	GO:0005576,GO:0005975,GO:0008422,GO:0102483	extracellular region|carbohydrate metabolic process|beta-glucosidase activity|scopolin beta-glucosidase activity
LOC18780898	26.6312	16.8966	36.3657	2.17109	1.11842	0.0237308	0.0424136	Up	0.608251	0.141453	0.300129	0.182107	0.16477	0.214244	GeneID:18780898	PCMP-E99	Pentatricopeptide repeat-containing protein At4g04370
LOC18786300	2.56956	0.306847	4.83228	14.8724	3.89457	0.0235718	0.0421529	Up	0.115144	0.140582	0.0205711	0	0	0.0202786	GeneID:18786300	COMT1	Caffeic acid 3-O-methyltransferase	GO:0009809,GO:0046983,GO:0047763	lignin biosynthetic process|protein dimerization activity|caffeate O-methyltransferase activity	pper00380,pper00940	Tryptophan metabolism|Phenylpropanoid biosynthesis
LOC18776630	25.3684	16.0141	34.7228	2.16052	1.11138	0.0233861	0.0418553	Up	1.64004	2.66983	1.34781	1.71857	0.713452	0.577672	GeneID:18776630
LOC18783174	6.0742	1.832	10.3164	5.62707	2.49238	0.0231819	0.0415435	Up	0.0281203	0.223163	0.180858	0.0736669	0	0.0148572	GeneID:18783174		GDSL esterase/lipase At2g42990	GO:0005576,GO:0016042,GO:0016788	extracellular region|lipid catabolic process|hydrolase activity, acting on ester bonds
LOC18792082	16.6218	9.88176	23.3619	2.36815	1.24376	0.0229099	0.0410826	Up	0.184742	0.112778	0.105204	0.0665459	0.086935	0.0427033	GeneID:18792082	PRAF1	PH, RCC1 and FYVE domains-containing protein 1	GO:0017112,GO:0035091,GO:0046872,GO:0070300	Rab guanyl-nucleotide exchange factor activity|phosphatidylinositol binding|metal ion binding|phosphatidic acid binding
LOC18769789	5.11587	1.50434	8.72739	5.8496	2.54834	0.0227447	0.0408202	Up	1.08978	0.249476	0.438063	0	0.136752	0.215917	GeneID:18769789	PCMP-E40	Pentatricopeptide repeat-containing protein At4g32430, mitochondrial
LOC18770557	5.06023	1.49889	8.62157	5.70805	2.513	0.0221248	0.0397886	Up	0.085299	0.234324	0.228587	0.0670375	0.0428155	0	GeneID:18770557
LOC18769435	13.8523	7.54434	20.1602	2.67276	1.41833	0.0219963	0.0395868	Up	0.323149	0.422723	0.643303	0.0967492	0.185375	0.317078	GeneID:18769435	MES10	Methylesterase 10	GO:0009694,GO:0009696,GO:0016788,GO:0080030,GO:0080031,GO:0080032	jasmonic acid metabolic process|salicylic acid metabolic process|hydrolase activity, acting on ester bonds|methyl indole-3-acetate esterase activity|methyl salicylate esterase activity|methyl jasmonate esterase activity
LOC109947528	14.7132	8.41458	21.0118	2.51097	1.32824	0.021865	0.0393578	Up	0.639803	0.289316	0.558822	0.173817	0.261675	0.250398	GeneID:109947528
LOC18791070	18.2647	10.587	25.9424	2.43954	1.28661	0.0217859	0.0392372	Up	0.297413	0.924304	0.869474	0.283322	0.244285	0.457126	GeneID:18791070		F-box/LRR-repeat protein At3g48880
LOC18790418	19.6884	11.5582	27.8185	2.41293	1.27078	0.0214493	0.0386776	Up	0.430228	0.405213	0.18447	0.193212	0.0617004	0.233804	GeneID:18790418	HMGB9	High mobility group B protein 9	GO:0000741,GO:0003677,GO:0003700,GO:0005634,GO:0006355,GO:0010197	karyogamy|DNA binding|DNA-binding transcription factor activity|nucleus|regulation of transcription, DNA-templated|polar nucleus fusion
LOC18775525	22.4405	14.3875	30.4936	2.10602	1.07452	0.0209507	0.0378453	Up	0.400022	0.688196	0.565232	0.285802	0.383326	0.230563	GeneID:18775525		Peroxidase 4	GO:0004601,GO:0005576,GO:0006979,GO:0020037,GO:0042744,GO:0046872	peroxidase activity|extracellular region|response to oxidative stress|heme binding|hydrogen peroxide catabolic process|metal ion binding	pper00940	Phenylpropanoid biosynthesis
LOC109946747	1.77175	0	3.5435	21.4324	4.42172	0.0202397	0.0366393	Up	0.0574834	0.0233943	0.0205395	0	0	0	GeneID:109946747
LOC18768568	5.58885	1.81119	9.36651	5.19354	2.37672	0.0198088	0.0359262	Up	0.203273	0.135371	0.178278	0	0.0371026	0.0781078	GeneID:18768568	2ODD19	Protein DMR6-LIKE OXYGENASE 2	GO:0002229,GO:0046244,GO:0046872,GO:0051213	defense response to oomycetes|salicylic acid catabolic process|metal ion binding|dioxygenase activity
LOC109949382	4.06599	0.88883	7.24315	7.99646	2.99936	0.0195094	0.0354427	Up	0.047551	0.145141	0.0637144	0.012457	0.0238681	0	GeneID:109949382
LOC109947611	10.695	5.12713	16.2629	3.16442	1.66194	0.0187829	0.0342607	Up	0.514271	0.594841	0.203098	0.226904	0.135861	0.114405	GeneID:109947611
LOC18780240	3.57402	0.59693	6.55112	10.7928	3.43199	0.0187637	0.034229	Up	0.027874	0.11344	0.0398387	0.00973622	0.0093275	0	GeneID:18780240	RD22	BURP domain protein RD22	GO:0005768,GO:0005794,GO:0005802,GO:0009651	endosome|Golgi apparatus|trans-Golgi network|response to salt stress
LOC18768258	6.10857	2.11622	10.1009	4.79728	2.26222	0.018688	0.0341069	Up	0.190295	0.14521	0.382469	0.0249258	0.0477589	0.100541	GeneID:18768258	RIC6	CRIB domain-containing protein RIC6	GO:0009860,GO:0016324,GO:0040008	pollen tube growth|apical plasma membrane|regulation of growth
LOC109947274	1.98396	0	3.96792	23.9337	4.58097	0.0177169	0.0324993	Up	0.0101584	0.0124026	0.0980018	0	0	0	GeneID:109947274
LOC109950562	1.98396	0	3.96792	23.9337	4.58097	0.0177169	0.0324993	Up	0.0298546	0.0364503	0.28802	0	0	0	GeneID:109950562
LOC18774471	2.84563	0.2919	5.39935	16.5164	4.04583	0.0174824	0.0321086	Up	0.048032	0.131948	0.0128718	0	0.0120548	0	GeneID:18774471		F-box/kelch-repeat protein At3g06240
LOC18784456	6.41986	2.11804	10.7217	5.06304	2.34	0.0170607	0.0313965	Up	0.0678946	0.124341	0.169816	0	0.0227196	0.0597863	GeneID:18784456	LRK10L-2.1	LEAF RUST 10 DISEASE-RESISTANCE LOCUS RECEPTOR-LIKE PROTEIN KINASE-like 2.1
LOC18770461	5.49161	1.52697	9.45626	6.19684	2.63153	0.0170514	0.0313853	Up	0.138878	0.275535	0.0744341	0.072764	0	0.0183439	GeneID:18770461	GCN2	eIF-2-alpha kinase GCN2	GO:0000049,GO:0004672,GO:0004694,GO:0005524,GO:0006412,GO:0022626,GO:0034198,GO:0070301,GO:0072755,GO:1990451	tRNA binding|protein kinase activity|eukaryotic translation initiation factor 2alpha kinase activity|ATP binding|translation|cytosolic ribosome|cellular response to amino acid starvation|cellular response to hydrogen peroxide|cellular response to benomyl|cellular stress response to acidic pH
LOC18776394	22.5509	14.4473	30.6545	2.12221	1.08556	0.0168656	0.0310757	Up	0.424823	0.456437	0.673966	0.267099	0.290005	0.2873	GeneID:18776394		GDSL esterase/lipase At3g48460	GO:0005576,GO:0006631,GO:0008126,GO:0016042	extracellular region|fatty acid metabolic process|acetylesterase activity|lipid catabolic process
LOC109946556	3.6031	0.5838	6.62239	11.0843	3.47044	0.0164073	0.0302858	Up	0.125165	0.152817	0.134168	0	0.041884	0	GeneID:109946556	EMG1	Ribosomal RNA small subunit methyltransferase NEP1	GO:0000447,GO:0000472,GO:0000480,GO:0005634,GO:0005654,GO:0005730,GO:0005737,GO:0005880,GO:0006364,GO:0019843,GO:0030686,GO:0031167,GO:0032040,GO:0034399,GO:0042274,GO:0042802,GO:0070037,GO:0070475	endonucleolytic cleavage in ITS1 to separate SSU-rRNA from 5.8S rRNA and LSU-rRNA from tricistronic rRNA transcript (SSU-rRNA, 5.8S rRNA, LSU-rRNA)|endonucleolytic cleavage to generate mature 5'-end of SSU-rRNA from (SSU-rRNA, 5.8S rRNA, LSU-rRNA)|endonucleolytic cleavage in 5'-ETS of tricistronic rRNA transcript (SSU-rRNA, 5.8S rRNA, LSU-rRNA)|nucleus|nucleoplasm|nucleolus|cytoplasm|nuclear micr…	pper03008	Ribosome biogenesis in eukaryotes
LOC18791744	30.1449	19.9954	40.2944	2.01303	1.00937	0.0162859	0.0300904	Up	0.486007	0.607852	0.33037	0.322957	0.1666	0.325672	GeneID:18791744	AAP6	Amino acid permease 6	GO:0003333,GO:0005886,GO:0015171,GO:0015172,GO:0015175,GO:0015293,GO:0015810,GO:0015827,GO:0016021	amino acid transmembrane transport|plasma membrane|amino acid transmembrane transporter activity|acidic amino acid transmembrane transporter activity|neutral amino acid transmembrane transporter activity|symporter activity|aspartate transmembrane transport|tryptophan transport|integral component of membrane
LOC109947619	12.6881	5.74446	19.6318	3.45577	1.78901	0.016072	0.029715	Up	0.402241	0.0377774	0.165837	0.0648464	0.0517701	0.0871886	GeneID:109947619
LOC18793751	2.78742	0.306847	5.26799	16.1751	4.0157	0.0159373	0.029494	Up	0.145611	0.248893	0.0624342	0	0	0.0307732	GeneID:18793751	MLP423	MLP-like protein 423	GO:0006952,GO:0016020	defense response|membrane
LOC18772679	26.1834	16.7191	35.6478	2.12273	1.08592	0.0151298	0.0280932	Up	0.374412	0.45713	0.453132	0.215154	0.351621	0.127625	GeneID:18772679
LOC18791123	7.7684	3.03131	12.5055	4.1044	2.03717	0.0149846	0.0278503	Up	0.103072	0.287641	0.157837	0.0617183	0.0295637	0.0622371	GeneID:18791123	BURP3	BURP domain-containing protein 3
LOC18786941	1.93593	0	3.87186	23.4518	4.55163	0.0148596	0.0276417	Up	0.0523271	0.0127775	0.0560912	0	0	0	GeneID:18786941	ARR2	Two-component response regulator ARR2	GO:0000156,GO:0003677,GO:0003700,GO:0005634,GO:0009723,GO:0009735,GO:0009736,GO:0009873,GO:0010082,GO:0010119,GO:0010150,GO:0048364,GO:0071368,GO:0080113	phosphorelay response regulator activity|DNA binding|DNA-binding transcription factor activity|nucleus|response to ethylene|response to cytokinin|cytokinin-activated signaling pathway|ethylene-activated signaling pathway|regulation of root meristem growth|regulation of stomatal movement|leaf senescence|root development|cellular response to cytokinin stimulus|regulation of seed growth
LOC18767093	8.83321	3.64137	14.025	3.87644	1.95473	0.014665	0.0273216	Up	0.0945568	0.0577235	0.0276433	0.0270231	0.00862955	0.0181668	GeneID:18767093		Disease resistance protein At4g27190
LOC18784550	2.92347	0.30503	5.54191	17.2856	4.1115	0.0141302	0.0264268	Up	0.151174	0.0184573	0.0810244	0.0158413	0	0	GeneID:18784550	KAO1	Ent-kaurenoic acid oxidase 1	GO:0004497,GO:0005506,GO:0005783,GO:0005789,GO:0007275,GO:0009686,GO:0010268,GO:0016021,GO:0016125,GO:0016132,GO:0020037,GO:0051777,GO:0055114	monooxygenase activity|iron ion binding|endoplasmic reticulum|endoplasmic reticulum membrane|multicellular organism development|gibberellin biosynthetic process|brassinosteroid homeostasis|integral component of membrane|sterol metabolic process|brassinosteroid biosynthetic process|heme binding|ent-kaurenoate oxidase activity|oxidation-reduction process	pper00904	Diterpenoid biosynthesis
LOC109950128	2.84242	0.2919	5.39294	16.7077	4.06244	0.0133924	0.0251436	Up	0.0771187	0.0470781	0.0309998	0	0.00967737	0	GeneID:109950128
LOC18781768	4.39637	0.905595	7.88715	8.67161	3.1163	0.0127244	0.0239939	Up	0.1035	0.180522	0.063397	0	0.0148432	0.0312478	GeneID:18781768	CYP71BE54	Premnaspirodiene oxygenase	GO:0004497,GO:0005506,GO:0016021,GO:0016705,GO:0020037	monooxygenase activity|iron ion binding|integral component of membrane|oxidoreductase activity, acting on paired donors, with incorporation or reduction of molecular oxygen|heme binding
LOC18775816	2.08213	0	4.16426	24.8955	4.63781	0.0120986	0.0229317	Up	0.0582104	0.106606	0.0155994	0	0	0	GeneID:18775816
LOC18789650	3.74983	0.59693	6.90273	11.5038	3.52404	0.0120674	0.0228793	Up	0.11743	0.102409	0.125877	0.0175789	0.016841	0	GeneID:18789650		GDSL esterase/lipase At4g16230	GO:0005576,GO:0016042,GO:0016788	extracellular region|lipid catabolic process|hydrolase activity, acting on ester bonds
LOC18789261	2.11494	0	4.22989	25.6133	4.67882	0.0104791	0.0201192	Up	0.116163	0.0283654	0.149423	0	0	0	GeneID:18789261	RD22	BURP domain protein RD22	GO:0005768,GO:0005794,GO:0005802,GO:0009651	endosome|Golgi apparatus|trans-Golgi network|response to salt stress
LOC109946611	3.93257	0.598747	7.2664	12.0968	3.59655	0.00984745	0.0189986	Up	0.184051	0.149808	0.109606	0	0.0205297	0.0216094	GeneID:109946611	GRXS17	Monothiol glutaredoxin-S17	GO:0005634,GO:0005829,GO:0006879,GO:0006974,GO:0009055,GO:0009408,GO:0009926,GO:0015035,GO:0015038,GO:0042802,GO:0045454,GO:0046872,GO:0051537,GO:0051726,GO:0072593	nucleus|cytosol|cellular iron ion homeostasis|cellular response to DNA damage stimulus|electron transfer activity|response to heat|auxin polar transport|protein disulfide oxidoreductase activity|glutathione disulfide oxidoreductase activity|identical protein binding|cell redox homeostasis|metal ion binding|2 iron, 2 sulfur cluster binding|regulation of cell cycle|reactive oxygen species metabolic…
LOC18772166	3.1528	0.2919	6.0137	18.4714	4.20722	0.0096619	0.0186814	Up	0.160313	0.260973	0.0572815	0	0.0268228	0	GeneID:18772166	EPFL2	EPIDERMAL PATTERNING FACTOR-like protein 2	GO:0005576,GO:0010052,GO:0010374	extracellular region|guard cell differentiation|stomatal complex development
LOC109949183	10.8205	4.51162	17.1294	3.79725	1.92496	0.00957381	0.0185258	Up	0.348246	0.389751	0.746594	0.273691	0.145668	0.0306657	GeneID:109949183		Cytochrome P450 CYP736A12	GO:0004497,GO:0005506,GO:0016021,GO:0016705,GO:0020037	monooxygenase activity|iron ion binding|integral component of membrane|oxidoreductase activity, acting on paired donors, with incorporation or reduction of molecular oxygen|heme binding
LOC18789857	19.7228	11.1259	28.3198	2.56229	1.35744	0.00946056	0.0183286	Up	0.315447	0.111487	0.27585	0.0869873	0.11667	0.114034	GeneID:18789857	BGAL13	Beta-galactosidase 13	GO:0004565,GO:0005618,GO:0005773,GO:0005975,GO:0030246,GO:0048046	beta-galactosidase activity|cell wall|vacuole|carbohydrate metabolic process|carbohydrate binding|apoplast
LOC18784513	26.4687	16.4797	36.4577	2.20893	1.14335	0.00931341	0.018076	Up	0.517805	0.466625	0.35682	0.2713	0.297041	0.130276	GeneID:18784513	UKL5	Uridine kinase-like protein 5	GO:0004845,GO:0004849,GO:0005524,GO:0005525,GO:0044206,GO:0044211	uracil phosphoribosyltransferase activity|uridine kinase activity|ATP binding|GTP binding|UMP salvage|CTP salvage	pper00240	Pyrimidine metabolism
LOC18781443	20.4091	12.0075	28.8107	2.39756	1.26157	0.00918387	0.0178459	Up	0.281489	0.288689	0.398293	0.17698	0.180854	0.107081	GeneID:18781443	PCMP-H40	Pentatricopeptide repeat-containing protein At1g11290, chloroplastic
LOC18790415	12.0624	5.48064	18.6441	3.40207	1.76641	0.00908256	0.0176614	Up	0.34774	0.557242	0.302863	0.159421	0.0436368	0.206693	GeneID:18790415	AHP4	Histidine-containing phosphotransfer protein 4	GO:0000160,GO:0005634,GO:0005737,GO:0005829,GO:0009736,GO:0009927,GO:0043424	phosphorelay signal transduction system|nucleus|cytoplasm|cytosol|cytokinin-activated signaling pathway|histidine phosphotransfer kinase activity|protein histidine kinase binding	pper04075	Plant hormone signal transduction
LOC109947682	35.3641	22.7556	47.9725	2.10806	1.07591	0.00898987	0.017497	Up	1.45441	1.74022	0.966601	1.06684	0.37962	0.829907	GeneID:109947682		Pentatricopeptide repeat-containing protein At1g76280
LOC18791189	13.7465	6.8858	20.6072	2.97978	1.5752	0.0088447	0.0172403	Up	0.279727	0.361616	0.370402	0.0689697	0.181705	0.139099	GeneID:18791189	CYSEP	Vignain	GO:0008234,GO:0031410	cysteine-type peptidase activity|cytoplasmic vesicle
LOC109946571	13.0502	6.05313	20.0472	3.32126	1.73173	0.00874683	0.0170667	Up	0.284357	0.347179	0.787431	0.124155	0.118943	0.250398	GeneID:109946571
LOC18793487	25.8334	14.8608	36.806	2.45819	1.2976	0.00852769	0.0166844	Up	0.216988	0.377011	0.322058	0.0874532	0.259724	0.0793695	GeneID:18793487	N	TMV resistance protein N	GO:0005524,GO:0005737,GO:0007165,GO:0009626,GO:0043531	ATP binding|cytoplasm|signal transduction|plant-type hypersensitive response|ADP binding
LOC109948814	24.649	13.5173	35.7808	2.62136	1.39031	0.00832623	0.016328	Up	0.310831	1.34091	0.555317	0.260571	0.374449	0.328452	GeneID:109948814
LOC109948301	11.6072	5.16066	18.0538	3.48749	1.80219	0.00827781	0.0162445	Up	0.18004	0.371996	0.192991	0.0870743	0.0417095	0.117075	GeneID:109948301		Putative disease resistance protein At3g14460
LOC18774986	5.68092	1.48758	9.87427	6.58971	2.72022	0.00817689	0.0160741	Up	0.121773	0.148676	0.242417	0.0182291	0.0523915	0.0183823	GeneID:18774986		Cyclic phosphodiesterase	GO:0004113,GO:0005737,GO:0006388,GO:0009187	2',3'-cyclic-nucleotide 3'-phosphodiesterase activity|cytoplasm|tRNA splicing, via endonucleolytic cleavage and ligation|cyclic nucleotide metabolic process
LOC18786015	5.77679	1.48939	10.0642	6.73618	2.75193	0.00812976	0.0159928	Up	0.504336	0.307879	0.270308	0	0.108493	0.0761326	GeneID:18786015	LBD4	LOB domain-containing protein 4
LOC18783387	4.23239	0.613695	7.85108	13.0254	3.70326	0.0080583	0.0158619	Up	0.17999	0.0879019	0.15435	0	0	0.0380388	GeneID:18783387
LOC109949293	20.6999	11.6463	29.7535	2.53598	1.34255	0.00790316	0.0155817	Up	0.443433	0.729711	0.53733	0.242434	0.387095	0.142609	GeneID:109949293	LRK10	Rust resistance kinase Lr10	GO:0004674,GO:0005524,GO:0005886,GO:0016021	protein serine/threonine kinase activity|ATP binding|plasma membrane|integral component of membrane
LOC109949214	8.29828	3.00505	13.5915	4.51352	2.17425	0.00760366	0.0150309	Up	0.609875	0.930765	1.55264	0.159769	0.306125	0.322225	GeneID:109949214		Basic endochitinase CHB4	GO:0000272,GO:0004568,GO:0005615,GO:0006032,GO:0006952,GO:0008061,GO:0016998	polysaccharide catabolic process|chitinase activity|extracellular space|chitin catabolic process|defense response|chitin binding|cell wall macromolecule catabolic process
LOC18784380	2.28195	0	4.5639	27.6524	4.78934	0.00756622	0.0149676	Up	0.0685166	0.0139423	0.0734453	0	0	0	GeneID:18784380		Isocitrate lyase	GO:0004451,GO:0006097,GO:0006099,GO:0009514,GO:0046872	isocitrate lyase activity|glyoxylate cycle|tricarboxylic acid cycle|glyoxysome|metal ion binding	pper00630	Glyoxylate and dicarboxylate metabolism
LOC109948731	5.04642	0.916908	9.17593	10.0165	3.3243	0.00737974	0.0146285	Up	0.32678	0.797948	0.150123	0.0978363	0	0.0493293	GeneID:109948731
LOC18781857	2.20746	0	4.41493	26.526	4.72933	0.00732251	0.0145239	Up	0.292418	0.357021	0.313453	0	0	0	GeneID:18781857
LOC18784785	8.34533	3.03494	13.6557	4.53347	2.18062	0.00727233	0.0144435	Up	0.171265	0.104551	0.112191	0.0199407	0.0191036	0.0603249	GeneID:18784785	CHX15	Cation/H(+) antiporter 15	GO:0006813,GO:0006885,GO:0012505,GO:0015299,GO:0016021	potassium ion transport|regulation of pH|endomembrane system|solute:proton antiporter activity|integral component of membrane
LOC18769272	2.24631	0	4.49262	26.9077	4.74994	0.00708231	0.0140979	Up	0.0728197	0.148179	0.104077	0	0	0	GeneID:18769272		Thaumatin-like protein 2	GO:0005576,GO:0006952	extracellular region|defense response
LOC18767402	44.755	29.417	60.093	2.04583	1.03269	0.00698581	0.01393	Up	0.408829	0.535674	0.84441	0.449303	0.180185	0.379323	GeneID:18767402	YUC8	Probable indole-3-pyruvate monooxygenase YUCCA8	GO:0004499,GO:0009735,GO:0009742,GO:0009851,GO:0010600,GO:0050660,GO:0050661,GO:0103075	N,N-dimethylaniline monooxygenase activity|response to cytokinin|brassinosteroid mediated signaling pathway|auxin biosynthetic process|regulation of auxin biosynthetic process|flavin adenine dinucleotide binding|NADP binding|indole-3-pyruvate monooxygenase activity	pper00380	Tryptophan metabolism
LOC18770317	4.88672	0.901961	8.87148	9.88377	3.30506	0.00698093	0.0139217	Up	0.157676	0.0577534	0.202822	0.0330453	0.015829	0	GeneID:18770317	VRN1	B3 domain-containing transcription factor VRN1	GO:0003677,GO:0005654,GO:0009909,GO:0010048,GO:0043565	DNA binding|nucleoplasm|regulation of flower development|vernalization response|sequence-specific DNA binding
LOC18767035	25.3789	15.6113	35.1465	2.24075	1.16398	0.00678449	0.0135662	Up	0.825627	1.1381	0.82792	0.474443	0.561474	0.394002	GeneID:18767035
LOC18774965	26.245	16.1743	36.3158	2.23816	1.16231	0.00667306	0.013364	Up	0.282405	0.323899	0.321066	0.10761	0.214776	0.153729	GeneID:18774965	PK1	Putative receptor protein kinase ZmPK1	GO:0004674,GO:0005524,GO:0005886,GO:0006468,GO:0016021,GO:0048544	protein serine/threonine kinase activity|ATP binding|plasma membrane|protein phosphorylation|integral component of membrane|recognition of pollen
LOC18786214	4.75349	0.903778	8.6032	9.47086	3.2435	0.00664754	0.0133156	Up	0.0514902	0.0898083	0.0473092	0.00770796	0.00738439	0.00777275	GeneID:18786214	EIX2	Receptor-like protein EIX2	GO:0005886,GO:0016021,GO:0050832	plasma membrane|integral component of membrane|defense response to fungus
LOC18773308	13.5662	6.08525	21.0471	3.48923	1.80291	0.00652991	0.0131043	Up	0.338092	0.165114	0.205367	0.141712	0.0226272	0.0714517	GeneID:18773308		Guanosine nucleotide diphosphate dissociation inhibitor At5g09550	GO:0005093,GO:0005096,GO:0005622,GO:0007264,GO:0015031,GO:0048046	Rab GDP-dissociation inhibitor activity|GTPase activator activity|intracellular|small GTPase mediated signal transduction|protein transport|apoplast
LOC18772617	33.695	21.3149	46.075	2.15458	1.10741	0.00646271	0.0129842	Up	0.38951	0.447029	0.233816	0.236733	0.218975	0.115246	GeneID:18772617	PCMP-H32	Putative pentatricopeptide repeat-containing protein At3g23330
LOC18768428	3.38228	0.2919	6.47266	20.0491	4.32546	0.00645906	0.0129783	Up	0.209133	0.127668	0.0672529	0	0.0209947	0	GeneID:18768428		Desiccation-related protein PCC13-62	GO:0071465,GO:1902075	cellular response to desiccation|cellular response to salt
LOC109949122	26.7643	16.6047	36.9238	2.21914	1.15	0.00630736	0.0126958	Up	0.471339	0.591456	0.378934	0.246954	0.2103	0.290535	GeneID:109949122		Cytochrome P450 CYP749A22	GO:0004497,GO:0005506,GO:0016021,GO:0016705,GO:0020037	monooxygenase activity|iron ion binding|integral component of membrane|oxidoreductase activity, acting on paired donors, with incorporation or reduction of molecular oxygen|heme binding
LOC109947511	2.30879	0	4.61757	27.9254	4.8035	0.00625073	0.0125922	Up	0.0492012	0.0200237	0.0439504	0	0	0	GeneID:109947511
LOC109949001	3.71247	0.306847	7.11809	22.0908	4.46537	0.00619578	0.0124958	Up	0.234072	0.0714461	0.94091	0	0	0.0618354	GeneID:109949001	ESD4	Ubiquitin-like-specific protease ESD4	GO:0005634,GO:0009909,GO:0009911,GO:0016926,GO:0019900,GO:0031965,GO:0070139	nucleus|regulation of flower development|positive regulation of flower development|protein desumoylation|kinase binding|nuclear membrane|SUMO-specific endopeptidase activity
LOC18773681	6.43622	1.4595	11.4129	7.7175	2.94813	0.00614238	0.0123997	Up	0.19108	0.0897288	0.220581	0	0.0737786	0	GeneID:18773681	CYP81Q32	Cytochrome P450 81E8	GO:0004497,GO:0005506,GO:0016021,GO:0016705,GO:0020037	monooxygenase activity|iron ion binding|integral component of membrane|oxidoreductase activity, acting on paired donors, with incorporation or reduction of molecular oxygen|heme binding	pper00943	Isoflavonoid biosynthesis
LOC18786087	11.3116	4.56373	18.0595	3.95054	1.98205	0.00587341	0.0118982	Up	0.100384	0.187927	0.0717365	0.0350635	0.0134366	0.0565731	GeneID:18786087		Putative receptor-like protein kinase At3g47110	GO:0004674,GO:0005524,GO:0005886,GO:0016021	protein serine/threonine kinase activity|ATP binding|plasma membrane|integral component of membrane	pper04016,pper04626	MAPK signaling pathway - plant|Plant-pathogen interaction
LOC18783315	34.7853	22.5098	47.0607	2.08894	1.06277	0.00566314	0.0114931	Up	0.485121	0.484607	0.579111	0.161748	0.354189	0.337866	GeneID:18783315
LOC18778986	33.0789	21.2806	44.8773	2.10597	1.07449	0.00559659	0.0113652	Up	0.717245	0.726193	0.900104	0.274971	0.56198	0.443652	GeneID:18778986	NAC045	NAC domain-containing protein 45	GO:0003700,GO:0005634,GO:0044212,GO:0090602,GO:0090603	DNA-binding transcription factor activity|nucleus|transcription regulatory region DNA binding|sieve element enucleation|sieve element differentiation
LOC109950407	7.8184	2.44569	13.1911	5.43304	2.44176	0.00540513	0.0110028	Up	0.103438	0.115766	0.120119	0.045163	0	0.0273256	GeneID:109950407	RE1	Retrovirus-related Pol polyprotein from transposon RE1	GO:0000943,GO:0003676,GO:0003964,GO:0004190,GO:0004519,GO:0006310,GO:0015074,GO:0046872	retrotransposon nucleocapsid|nucleic acid binding|RNA-directed DNA polymerase activity|aspartic-type endopeptidase activity|endonuclease activity|DNA recombination|DNA integration|metal ion binding
LOC18790297	11.4884	4.75645	18.2204	3.80987	1.92974	0.00506988	0.0103747	Up	0.553286	0.525406	0.593086	0.0644199	0.308578	0.129923	GeneID:18790297	NFYB5	Nuclear transcription factor Y subunit B-5	GO:0003700,GO:0005634,GO:0043565,GO:0045893,GO:0046982	DNA-binding transcription factor activity|nucleus|sequence-specific DNA binding|positive regulation of transcription, DNA-templated|protein heterodimerization activity
LOC18769000	20.4536	11.4948	29.4123	2.56722	1.36021	0.00497838	0.0102004	Up	0.314805	0.264243	0.284724	0.175248	0.0888837	0.124744	GeneID:18769000	PERK13	Proline-rich receptor-like protein kinase PERK14
LOC18771730	27.8985	15.2281	40.569	2.6767	1.42046	0.00482147	0.00990294	Up	0.966574	0.768448	0.987913	0.706644	0.090264	0.380045	GeneID:18771730	MYB82	Transcription factor MYB82	GO:0005634,GO:0007275,GO:0010026,GO:0030154,GO:0043565,GO:0044212,GO:0045893	nucleus|multicellular organism development|trichome differentiation|cell differentiation|sequence-specific DNA binding|transcription regulatory region DNA binding|positive regulation of transcription, DNA-templated
LOC18772528	12.9653	4.87785	21.0527	4.35211	2.12172	0.00479352	0.00985074	Up	0.578055	0.286716	0.271091	0.0189292	0.0362691	0.248148	GeneID:18772528	PER17	Peroxidase 17	GO:0004601,GO:0005576,GO:0005773,GO:0005829,GO:0006979,GO:0009505,GO:0009809,GO:0010228,GO:0020037,GO:0042744,GO:0046872	peroxidase activity|extracellular region|vacuole|cytosol|response to oxidative stress|plant-type cell wall|lignin biosynthetic process|vegetative to reproductive phase transition of meristem|heme binding|hydrogen peroxide catabolic process|metal ion binding	pper00940	Phenylpropanoid biosynthesis
LOC18773719	8.68505	2.75254	14.6176	5.35255	2.42023	0.00459657	0.00947706	Up	0.199429	0.243488	0.427549	0.104489	0	0.084294	GeneID:18773719	SBT4.9	Subtilisin-like protease SBT4.9	GO:0004252,GO:0005576	serine-type endopeptidase activity|extracellular region
LOC18766442	3.84293	0.30503	7.38082	22.768	4.50894	0.00441994	0.00914591	Up	0.0287693	0.0878131	0.200452	0.0150734	0	0	GeneID:18766442	XYN5	Endo-1,4-beta-xylanase 5	GO:0005618,GO:0031176,GO:0045493	cell wall|endo-1,4-beta-xylanase activity|xylan catabolic process
LOC18769133	3.59278	0.306847	6.87871	21.2854	4.41179	0.00436613	0.00905287	Up	0.196676	0.150079	0.158117	0	0	0.0259782	GeneID:18769133		Putative glucan endo-1,3-beta-glucosidase GVI (Fragment)	GO:0005975,GO:0006952,GO:0042973	carbohydrate metabolic process|defense response|glucan endo-1,3-beta-D-glucosidase activity
LOC18792351	18.3126	8.59054	28.0346	3.25395	1.70219	0.00429703	0.00891626	Up	0.329353	0.207991	0.413915	0.0595041	0.228024	0.0480034	GeneID:18792351	PKS1	Protein PHYTOCHROME KINASE SUBSTRATE 1	GO:0005737,GO:0005886,GO:0009585,GO:0009638,GO:0009958,GO:0010017,GO:0010114,GO:0010218	cytoplasm|plasma membrane|red, far-red light phototransduction|phototropism|positive gravitropism|red or far-red light signaling pathway|response to red light|response to far red light
LOC18793792	20.2131	11.1748	29.2513	2.62851	1.39424	0.00423066	0.00878981	Up	0.293386	0.212683	0.294835	0.153717	0.09204	0.106569	GeneID:18793792	GHD7	Transcription factor GHD7	GO:0003677,GO:0005634,GO:0009908,GO:0009909,GO:0048579	DNA binding|nucleus|flower development|regulation of flower development|negative regulation of long-day photoperiodism, flowering
LOC109947786	14.2464	6.01192	22.4808	3.70626	1.88996	0.00421572	0.00876064	Up	0.44357	1.15534	0.380382	0.0929619	0.237492	0.28123	GeneID:109947786
LOC18790915	30.9779	18.6412	43.3146	2.31988	1.21405	0.00410686	0.00854906	Up	0.509036	0.621496	0.697223	0.444508	0.312289	0.149415	GeneID:18790915	CYP81Q32	Cytochrome P450 81E8	GO:0004497,GO:0005506,GO:0016021,GO:0016705,GO:0020037	monooxygenase activity|iron ion binding|integral component of membrane|oxidoreductase activity, acting on paired donors, with incorporation or reduction of molecular oxygen|heme binding
LOC18784295	3.82829	0.306847	7.34973	22.6704	4.50274	0.00408701	0.00851446	Up	0.203499	0.198766	0.0436275	0	0	0.0215036	GeneID:18784295	PDF1	Protodermal factor 1	GO:0005576	extracellular region
LOC109948209	11.1737	4.53384	17.8136	3.95848	1.98495	0.0039054	0.00815942	Up	0.314328	0.147604	0.181429	0.0633421	0.0485464	0.0766495	GeneID:109948209	ZW2	Protein DOG1-like 4	GO:0006351,GO:0043565	transcription, DNA-templated|sequence-specific DNA binding
LOC18779499	9.74509	3.63188	15.8583	4.36814	2.12702	0.00388162	0.00811391	Up	0.118052	0.168155	0.17927	0.0309261	0.0296279	0.0623722	GeneID:18779499	PSY1R	Tyrosine-sulfated glycopeptide receptor 1
LOC18783560	2.52664	0	5.05329	30.4736	4.92949	0.00384773	0.0080502	Up	0.0380706	0.0278888	0.048971	0	0	0	GeneID:18783560	FER	Receptor-like protein kinase FERONIA
LOC18783699	2.5775	0	5.15499	30.9764	4.9531	0.00370613	0.00777738	Up	0.0238096	0.0387597	0.059552	0	0	0	GeneID:18783699	FER	Receptor-like protein kinase FERONIA
LOC18773450	8.89041	2.97334	14.8075	4.95912	2.31008	0.00369341	0.0077532	Up	0.211682	0.152028	0.186866	0.0391443	0.0750021	0.0131578	GeneID:18773450	UGT76A2	UDP-glucose iridoid glucosyltransferase	GO:0035251,GO:1900994	UDP-glucosyltransferase activity|(-)-secologanin biosynthetic process
LOC18776817	26.7918	15.2877	38.296	2.49041	1.31638	0.00351536	0.00741081	Up	1.24981	1.77337	0.832794	0.637129	0.746023	0.392629	GeneID:18776817		G-type lectin S-receptor-like serine/threonine-protein kinase At4g27290
LOC18771590	23.8344	12.7385	34.9302	2.75678	1.46298	0.00339044	0.00717223	Up	0.455559	0.297505	0.352051	0.0888135	0.0957209	0.279875	GeneID:18771590	rrn3	RNA polymerase I-specific transcription initiation factor rrn3	GO:0000120,GO:0001042,GO:0001181,GO:0005634,GO:0005829,GO:0006360,GO:0006361	RNA polymerase I transcription factor complex|RNA polymerase I core binding|RNA polymerase I general transcription initiation factor activity|nucleus|cytosol|transcription by RNA polymerase I|transcription initiation from RNA polymerase I promoter
LOC18769813	25.61	13.7286	37.4915	2.73003	1.44892	0.00322524	0.00685262	Up	1.11084	0.797799	1.7511	0.239654	0.819977	0.483337	GeneID:18769813		Dynein 8 kDa light chain, flagellar outer arm	GO:0003774,GO:0005874,GO:0005930,GO:0007017,GO:0030286,GO:0031514,GO:0044458,GO:0097014	motor activity|microtubule|axoneme|microtubule-based process|dynein complex|motile cilium|motile cilium assembly|ciliary plasm
LOC18785427	12.4994	4.81665	20.1821	4.19952	2.07022	0.0032028	0.00680718	Up	0.169582	0.110918	0.0843984	0.0634652	0.0304005	0.00639987	GeneID:18785427	DSC1	Disease resistance-like protein DSC1	GO:0005524,GO:0007165,GO:0009626,GO:0042742,GO:0043531	ATP binding|signal transduction|plant-type hypersensitive response|defense response to bacterium|ADP binding
LOC18790620	14.7329	6.91388	22.552	3.26283	1.70612	0.00314749	0.00670062	Up	0.284976	0.265093	0.363661	0.0711004	0.122608	0.129056	GeneID:18790620	CYP76B6	Geraniol 8-hydroxylase	GO:0005506,GO:0005789,GO:0016021,GO:0016099,GO:0016709,GO:0020037	iron ion binding|endoplasmic reticulum membrane|integral component of membrane|monoterpenoid biosynthetic process|oxidoreductase activity, acting on paired donors, with incorporation or reduction of molecular oxygen, NAD(P)H as one donor, and incorporation of one atom of oxygen|heme binding
LOC18793254	11.6973	4.22517	19.1694	4.56733	2.19135	0.00299045	0.00639362	Up	0.222577	0.0754862	0.410901	0.0777449	0.0496541	0.0522656	GeneID:18793254	CBSCBS2	SNF1-related protein kinase regulatory subunit gamma-1-like	GO:0005975	carbohydrate metabolic process
LOC109949649	2.69647	0	5.39294	32.5332	5.02384	0.00291203	0.00623833	Up	0.329091	0.200898	0.132286	0	0	0	GeneID:109949649
LOC18792651	17.0262	7.84796	26.2044	3.32536	1.73351	0.00285964	0.00613285	Up	0.152313	0.347132	0.293886	0.148966	0.0713563	0.0536494	GeneID:18792651
LOC18779614	15.1803	7.23022	23.1303	3.19508	1.67585	0.0027234	0.00586462	Up	0.183357	0.204399	0.162365	0.0668303	0.0640248	0.067392	GeneID:18779614
LOC109949782	2.91715	0	5.8343	35.099	5.13336	0.00263174	0.00568426	Up	0.371453	0.302345	0.0442415	0	0	0	GeneID:109949782	PA200	Proteasome activator subunit 4	GO:0005634,GO:0005829,GO:0005839,GO:0006281,GO:0010499,GO:0016504,GO:0070577,GO:0070628	nucleus|cytosol|proteasome core complex|DNA repair|proteasomal ubiquitin-independent protein catabolic process|peptidase activator activity|lysine-acetylated histone binding|proteasome binding
LOC18781637	20.1161	10.2783	29.9539	2.93483	1.55327	0.00236344	0.00513618	Up	0.488351	0.235723	0.292175	0.130909	0.102611	0.168012	GeneID:18781637		Heat shock 70 kDa protein, mitochondrial	GO:0005524,GO:0005739,GO:0006457,GO:0051082	ATP binding|mitochondrion|protein folding|unfolded protein binding	pper03018	RNA degradation
LOC18780550	17.7909	8.71012	26.8716	3.07582	1.62097	0.00235876	0.00512829	Up	0.319242	0.406717	0.386842	0.0727235	0.167209	0.176004	GeneID:18780550	CRLK1	Calcium/calmodulin-regulated receptor-like kinase 1	GO:0004674,GO:0004675,GO:0005516,GO:0005524,GO:0005886,GO:0006468,GO:0009409,GO:0009631,GO:0010008,GO:0016021	protein serine/threonine kinase activity|transmembrane receptor protein serine/threonine kinase activity|calmodulin binding|ATP binding|plasma membrane|protein phosphorylation|response to cold|cold acclimation|endosome membrane|integral component of membrane
LOC18792124	15.4136	6.53229	24.2948	3.69172	1.88429	0.00235873	0.00512829	Up	0.578154	0.830451	1.05721	0.178187	0.47798	0.107811	GeneID:18792124	Fra	Major allergen Pru ar 1	GO:0006952,GO:0009607	defense response|response to biotic stimulus
LOC18793892	21.2697	11.4627	31.0767	2.72055	1.4439	0.00234171	0.00509522	Up	0.440435	0.322643	0.404672	0.131864	0.151594	0.212756	GeneID:18793892	CYP707A1	Abscisic acid 8'-hydroxylase CYP707A1	GO:0004497,GO:0005506,GO:0010295,GO:0016021,GO:0016125,GO:0020037,GO:0055114	monooxygenase activity|iron ion binding|(+)-abscisic acid 8'-hydroxylase activity|integral component of membrane|sterol metabolic process|heme binding|oxidation-reduction process	pper00906	Carotenoid biosynthesis
LOC18790159	21.4805	11.3766	31.5845	2.77384	1.47188	0.00222737	0.00486332	Up	1.31203	1.13683	1.54252	0.354802	0.764792	0.536676	GeneID:18790159
LOC18781734	41.5164	27.126	55.9068	2.06475	1.04597	0.00210387	0.00461701	Up	0.627135	0.514445	0.493682	0.236168	0.295114	0.383117	GeneID:18781734	PCMP-E51	Putative pentatricopeptide repeat-containing protein At3g15930
LOC18789885	7.49623	1.51384	13.4786	8.85379	3.14629	0.0020994	0.00460857	Up	0.0483113	0.373569	0.224408	0.0506246	0.0161665	0.0170167	GeneID:18789885	PME29	Probable pectinesterase 29	GO:0005576,GO:0005618,GO:0030599,GO:0042545,GO:0045330,GO:0045490	extracellular region|cell wall|pectinesterase activity|cell wall modification|aspartyl esterase activity|pectin catabolic process
LOC109947447	35.1617	19.6351	50.6882	2.58802	1.37185	0.00196952	0.0043413	Up	1.68294	1.36984	2.25501	1.43287	0.563166	0.37049	GeneID:109947447		Uncharacterized protein At5g39865	GO:0005886,GO:0009055,GO:0015035,GO:0045454	plasma membrane|electron transfer activity|protein disulfide oxidoreductase activity|cell redox homeostasis
LOC109950880	6.41802	1.19568	11.6404	9.69856	3.27777	0.00178619	0.00396464	Up	0.214209	0.228842	0.487939	0.0280583	0.0537609	0.0282942	GeneID:109950880
LOC18783402	5.71763	0.611878	10.8234	17.8364	4.15675	0.00166672	0.00371601	Up	0.0793905	0.242325	0.31913	0.020798	0	0.0209728	GeneID:18783402	CXE17	Probable carboxylesterase 17	GO:0052689	carboxylic ester hydrolase activity
LOC109946676	8.01165	1.76453	14.2588	8.0066	3.00119	0.00161993	0.00361876	Up	0.888325	0.406717	1.07125	0.0581788	0.278682	0	GeneID:109946676	EIX2	Receptor-like protein EIX2	GO:0005886,GO:0016021,GO:0050832	plasma membrane|integral component of membrane|defense response to fungus
LOC18769900	16.0894	7.23022	24.9486	3.47073	1.79524	0.00160406	0.00358496	Up	0.415285	0.197179	0.24731	0.0967044	0.0926448	0.0975173	GeneID:18769900
LOC18781809	52.3358	33.7781	70.8936	2.10063	1.07082	0.00157956	0.00353508	Up	4.23316	2.74371	4.08951	1.31433	2.99049	1.76717	GeneID:18781809
LOC18791051	14.8482	6.0703	23.626	3.91028	1.96727	0.00152828	0.00342702	Up	0.132801	0.123535	0.189805	0.0795199	0.0190454	0.0334118	GeneID:18791051	PRD1	Protein PRD1	GO:0003677,GO:0005634,GO:0016787,GO:0042138	DNA binding|nucleus|hydrolase activity|meiotic DNA double-strand break formation
LOC18773995	3.02766	0	6.05531	36.6006	5.1938	0.00149728	0.00336296	Up	0.0635326	0.0290883	0.0510771	0	0	0	GeneID:18773995	LOX2.1	Linoleate 13S-lipoxygenase 2-1, chloroplastic	GO:0009534,GO:0009570,GO:0010597,GO:0016165,GO:0031408,GO:0046872	chloroplast thylakoid|chloroplast stroma|green leaf volatile biosynthetic process|linoleate 13S-lipoxygenase activity|oxylipin biosynthetic process|metal ion binding	pper00591,pper00592	Linoleic acid metabolism|alpha-Linolenic acid metabolism
LOC18766787	5.57052	0.598747	10.5423	17.5469	4.13314	0.00147931	0.00332604	Up	0.16246	0.154274	0.251545	0	0.0181214	0.0190745	GeneID:18766787		GDSL esterase/lipase At4g28780	GO:0005576,GO:0016042,GO:0016788	extracellular region|lipid catabolic process|hydrolase activity, acting on ester bonds
LOC18776065	49.9606	33.2806	66.6405	2.00421	1.00303	0.0014045	0.00316519	Up	0.529899	0.551825	0.467778	0.310299	0.21122	0.370548	GeneID:18776065	BAD1	Ankyrin repeat-containing protein BDA1	GO:0005886,GO:0009751,GO:0016021,GO:0045087	plasma membrane|response to salicylic acid|integral component of membrane|innate immune response
LOC18773796	17.4817	7.77463	27.1887	3.48266	1.80019	0.00138017	0.00311721	Up	0.211558	0.301347	0.440954	0.0615801	0.153387	0.0993564	GeneID:18773796	LKR/SDH	Alpha-aminoadipic semialdehyde synthase	GO:0004753,GO:0005737,GO:0019878,GO:0033512,GO:0047130,GO:0047131	saccharopine dehydrogenase activity|cytoplasm|lysine biosynthetic process via aminoadipic acid|L-lysine catabolic process to acetyl-CoA via saccharopine|saccharopine dehydrogenase (NADP+, L-lysine-forming) activity|saccharopine dehydrogenase (NAD+, L-glutamate-forming) activity
LOC18787449	5.77172	0.5838	10.9596	18.3192	4.19528	0.0012724	0.00289196	Up	0.169478	0.169298	0.165154	0	0.0309341	0	GeneID:18787449		WAT1-related protein At2g39510	GO:0005886,GO:0015186,GO:0016021,GO:0048316,GO:0098712	plasma membrane|L-glutamine transmembrane transporter activity|integral component of membrane|seed development|L-glutamate import across plasma membrane
LOC18772092	23.2207	12.0655	34.3759	2.86482	1.51845	0.00119735	0.00273484	Up	1.35298	0.743349	1.37779	0.567105	0.407474	0.428904	GeneID:18772092	HSP18.5-C	18.5 kDa class I heat shock protein	GO:0000302,GO:0005737,GO:0006457,GO:0009408,GO:0009651,GO:0042542,GO:0043621,GO:0051082,GO:0051259	response to reactive oxygen species|cytoplasm|protein folding|response to heat|response to salt stress|response to hydrogen peroxide|protein self-association|unfolded protein binding|protein complex oligomerization	pper04141	Protein processing in endoplasmic reticulum
LOC109949238	3.13219	0	6.26437	37.6248	5.23361	0.00117738	0.00269238	Up	0.0535332	0.0653601	0.04782	0	0	0	GeneID:109949238
LOC18792857	3.17103	0	6.34206	38.0064	5.24817	0.00114543	0.00262365	Up	0.0528597	0.0903529	0.0566621	0	0	0	GeneID:18792857	MORC7	Protein MICRORCHIDIA 7	GO:0003677,GO:0003723,GO:0004519,GO:0005524,GO:0005634,GO:0005654,GO:0006281,GO:0006282,GO:0006325,GO:0006952,GO:0016020,GO:0016301,GO:0016604,GO:0016887,GO:0031047,GO:0031935,GO:0043621,GO:0044030,GO:1902290	DNA binding|RNA binding|endonuclease activity|ATP binding|nucleus|nucleoplasm|DNA repair|regulation of DNA repair|chromatin organization|defense response|membrane|kinase activity|nuclear body|ATPase activity|gene silencing by RNA|regulation of chromatin silencing|protein self-association|regulation of DNA methylation|positive regulation of defense response to oomycetes
LOC109946381	3.23633	0	6.47266	39.0414	5.28693	0.00112413	0.0025776	Up	0.182627	0.111487	0.0587293	0	0	0	GeneID:109946381		(-)-germacrene D synthase	GO:0000287,GO:0005737,GO:0016114,GO:0034004,GO:0052577	magnesium ion binding|cytoplasm|terpenoid biosynthetic process|germacradienol synthase activity|germacrene-D synthase activity	pper00909	Sesquiterpenoid and triterpenoid biosynthesis
LOC109949712	7.82788	1.50434	14.1514	9.45793	3.24152	0.00109741	0.00252257	Up	0.748326	0.228413	1.0027	0	0.093905	0.148266	GeneID:109949712
LOC18782616	16.7049	7.54656	25.8632	3.43352	1.77969	0.00108599	0.00249752	Up	0.349059	0.337389	0.436529	0.167646	0.102205	0.107581	GeneID:18782616		UPF0481 protein At3g47200	GO:0005886,GO:0016021	plasma membrane|integral component of membrane
LOC18783342	14.1985	5.41499	22.982	4.24403	2.08543	0.001052	0.00242249	Up	0.218992	0.237665	0.378201	0.0254976	0.0854953	0.115704	GeneID:18783342		Putative AC transposase	GO:0003677,GO:0005634,GO:0006310,GO:0032196,GO:0046983	DNA binding|nucleus|DNA recombination|transposition|protein dimerization activity
LOC109948854	3.2215	0	6.443	38.9053	5.28189	0.00103387	0.00238392	Up	0.147701	0.0801475	0.0879586	0	0	0	GeneID:109948854
LOC109949245	15.2093	6.0101	24.4086	4.034	2.01221	0.001031	0.00237808	Up	0.326028	0.826733	0.672078	0.10512	0.201414	0.212007	GeneID:109949245	SD18	Receptor-like serine/threonine-protein kinase SD1-8
LOC18781864	19.8242	9.35189	30.2965	3.24301	1.69733	0.00102872	0.0023731	Up	0.184438	0.198163	0.284696	0.0463846	0.0740624	0.116936	GeneID:18781864	RGA1	Putative disease resistance protein RGA1	GO:0005524,GO:0006952,GO:0043531	ATP binding|defense response|ADP binding
LOC18784387	40.2253	24.1964	56.2543	2.31838	1.21312	0.0010283	0.00237241	Up	0.642245	0.653445	0.701193	0.311573	0.489529	0.188515	GeneID:18784387	PCMP-H91	Pentatricopeptide repeat-containing protein At5g15340, mitochondrial
LOC109947385	3.4129	0	6.8258	40.8176	5.35112	0.000991374	0.00229267	Up	0.024016	0.117287	0.102974	0	0	0	GeneID:109947385
LOC18794027	44.7654	28.4435	61.0873	2.1473	1.10253	0.000961822	0.00222751	Up	0.291437	0.362412	0.329756	0.175317	0.124614	0.228117	GeneID:18794027	RGA4	Putative disease resistance protein RGA4	GO:0005524,GO:0006952,GO:0043531	ATP binding|defense response|ADP binding
LOC18793232	3.70242	0	7.40484	44.4816	5.47514	0.000907164	0.00210861	Up	0.0150082	0.0916196	0.225229	0	0	0	GeneID:18793232		UPF0481 protein At3g47200	GO:0005886,GO:0016021	plasma membrane|integral component of membrane
LOC18768184	6.859	1.19568	12.5223	10.4661	3.38765	0.000903767	0.00210208	Up	0.477103	0.254847	0.383567	0.0312467	0.0598701	0.0315094	GeneID:18768184	CBP	Citrate-binding protein	GO:0005773	vacuole
LOC18784233	21.1316	9.3523	32.9109	3.49782	1.80646	0.000763467	0.00179771	Up	0.158971	0.48523	0.330162	0.14576	0.0897693	0.0839916	GeneID:18784233	WAKL2	Wall-associated receptor kinase-like 2
LOC18767157	40.2904	24.6917	55.8891	2.27072	1.18315	0.000757486	0.00178536	Up	0.687983	0.472487	0.633765	0.225289	0.312956	0.374852	GeneID:18767157	FAR1	Protein FAR-RED IMPAIRED RESPONSE 1	GO:0003700,GO:0005634,GO:0008270,GO:0009639,GO:0010017,GO:0010018,GO:0010218,GO:0042753,GO:0045893	DNA-binding transcription factor activity|nucleus|zinc ion binding|response to red or far red light|red or far-red light signaling pathway|far-red light signaling pathway|response to far red light|positive regulation of circadian rhythm|positive regulation of transcription, DNA-templated
LOC18786011	56.077	36.2873	75.8667	2.08177	1.05781	0.000741822	0.00175102	Up	1.50141	2.27559	2.08114	0.7324	1.37732	1.12151	GeneID:18786011	FAOMT	Flavonoid 3',5'-methyltransferase	GO:0005737,GO:0008171,GO:0009718,GO:0033485,GO:0033486,GO:0043473,GO:0046872	cytoplasm|O-methyltransferase activity|anthocyanin-containing compound biosynthetic process|cyanidin 3-O-glucoside biosynthetic process|delphinidin 3-O-glucoside biosynthetic process|pigmentation|metal ion binding	pper00940,pper00941,pper00945	Phenylpropanoid biosynthesis|Flavonoid biosynthesis|Stilbenoid, diarylheptanoid and gingerol biosynthesis
LOC18787791	45.5699	25.1294	66.0105	2.63836	1.39964	0.000712648	0.00168581	Up	0.597532	0.358372	1.11247	0.24167	0.210477	0.45417	GeneID:18787791
LOC109949468	5.25474	0.306847	10.2026	31.5396	4.97909	0.000689041	0.00163259	Up	0.133785	0.163342	0.382423	0	0	0.0235616	GeneID:109949468	LOX1	Linoleate 9S-lipoxygenase 1	GO:0009536,GO:0009737,GO:0009753,GO:0010311,GO:0031408,GO:0034440,GO:0046872,GO:0048364,GO:1990136	plastid|response to abscisic acid|response to jasmonic acid|lateral root formation|oxylipin biosynthetic process|lipid oxidation|metal ion binding|root development|linoleate 9S-lipoxygenase activity
LOC18788741	57.3905	36.6137	78.1673	2.13144	1.09183	0.000668012	0.00158679	Up	1.78062	2.40903	1.41863	1.33637	0.67637	1.01706	GeneID:18788741	HOP2	Homologous-pairing protein 2 homolog	GO:0005634,GO:0051026	nucleus|chiasma assembly
LOC18766202	6.36446	0.611878	12.117	20.0334	4.32433	0.000622561	0.00148665	Up	0.181189	0.202784	0.161852	0.0158221	0	0.0159551	GeneID:18766202		Sugar transporter ERD6-like 7	GO:0005351,GO:0005355,GO:0005773,GO:0005774,GO:0005887,GO:0006829,GO:0008645,GO:0009507,GO:0009705	carbohydrate:proton symporter activity|glucose transmembrane transporter activity|vacuole|vacuolar membrane|integral component of plasma membrane|zinc ion transport|hexose transmembrane transport|chloroplast|plant-type vacuole membrane
LOC18775949	32.1266	17.5633	46.69	2.66454	1.41388	0.000584254	0.00140051	Up	0.615057	0.582361	0.551659	0.394596	0.151213	0.21222	GeneID:18775949	SGS3	Protein SUPPRESSOR OF GENE SILENCING 3	GO:0031047,GO:0048471,GO:0050688	gene silencing by RNA|perinuclear region of cytoplasm|regulation of defense response to virus
LOC109949287	50.2136	28.0534	72.3737	2.58661	1.37106	0.000568855	0.00136596	Up	4.29992	2.85753	4.60923	0.627391	1.69388	2.93326	GeneID:109949287
LOC18783562	11.583	3.59835	19.5677	5.43368	2.44193	0.000566543	0.00136125	Up	0.66957	0.503075	0.331262	0.134929	0.129265	0.0544253	GeneID:18783562	NFYC4	Nuclear transcription factor Y subunit C-4	GO:0003677,GO:0005634,GO:0005737,GO:0009908,GO:0046982,GO:0048579	DNA binding|nucleus|cytoplasm|flower development|protein heterodimerization activity|negative regulation of long-day photoperiodism, flowering
LOC18783745	15.4484	5.1643	25.7325	5.02191	2.32824	0.000556027	0.0013373	Up	0.262532	0.131127	0.524459	0.0500187	0.0359392	0.126098	GeneID:18783745	TPS9	Probable terpene synthase 9	GO:0000287,GO:0010333	magnesium ion binding|terpene synthase activity
LOC18783123	3.85144	0	7.70288	45.9563	5.52219	0.000543219	0.00130843	Up	0.0362071	0.243135	0.135841	0	0	0	GeneID:18783123	TCP1	Transcription factor TCP1	GO:0003677,GO:0003700,GO:0005634,GO:0009908,GO:0043565,GO:0048831,GO:2000032	DNA binding|DNA-binding transcription factor activity|nucleus|flower development|sequence-specific DNA binding|regulation of shoot system development|regulation of secondary shoot formation
LOC109947185	51.0669	31.5918	70.5419	2.23688	1.16149	0.000527798	0.00127388	Up	2.32667	1.77082	2.26731	1.55151	1.09203	0.638591	GeneID:109947185		Ribosome-inactivating protein bryodin II	GO:0006952,GO:0017148,GO:0030598,GO:0090729	defense response|negative regulation of translation|rRNA N-glycosylase activity|toxin activity
LOC109950259	33.6019	18.6426	48.5613	2.60742	1.38262	0.00052535	0.00126886	Up	2.3148	1.7392	1.10705	0.783668	0.822273	0.677362	GeneID:109950259
LOC109949345	3.83943	0	7.67886	45.8166	5.5178	0.000484058	0.00117659	Up	0.21126	0.945752	0.452912	0	0	0	GeneID:109949345	TIC32A	Short-chain dehydrogenase TIC 32, chloroplastic	GO:0005516,GO:0009706,GO:0015031,GO:0016491	calmodulin binding|chloroplast inner membrane|protein transport|oxidoreductase activity
LOC18771856	78.0068	51.681	104.333	2.01821	1.01308	0.000468534	0.00114085	Up	1.63585	1.76748	1.10177	1.22875	0.624916	0.718971	GeneID:18771856	HHT1	Omega-hydroxypalmitate O-feruloyl transferase	GO:0010345,GO:0050734,GO:0052325,GO:0102406	suberin biosynthetic process|hydroxycinnamoyltransferase activity|cell wall pectin biosynthetic process|omega-hydroxypalmitate O-sinapoyl transferase activity	pper00073	Cutin, suberine and wax biosynthesis
LOC18774443	17.1395	6.59753	27.6815	4.18951	2.06678	0.000461818	0.00112563	Up	0.378043	0.325809	0.214537	0.0233027	0.111622	0.117493	GeneID:18774443	GT17	Probable xyloglucan galactosyltransferase GT17	GO:0000139,GO:0006486,GO:0016021,GO:0016757	Golgi membrane|protein glycosylation|integral component of membrane|transferase activity, transferring glycosyl groups
LOC18769951	10.0484	2.43075	17.666	7.32592	2.87301	0.00044638	0.00109046	Up	0.21577	0.158064	0.385485	0.0753672	0.0144407	0.0304003	GeneID:18769951	CYP92C6	Flavonoid 3'-monooxygenase	GO:0004497,GO:0005506,GO:0005789,GO:0009813,GO:0016021,GO:0016705,GO:0020037	monooxygenase activity|iron ion binding|endoplasmic reticulum membrane|flavonoid biosynthetic process|integral component of membrane|oxidoreductase activity, acting on paired donors, with incorporation or reduction of molecular oxygen|heme binding
LOC18784087	10.3976	2.67012	18.1251	6.7113	2.74659	0.000413535	0.00101598	Up	0.11683	0.160471	0.117407	0.00765152	0.0439819	0.0154317	GeneID:18784087	RGA1	Putative disease resistance protein RGA3	GO:0005524,GO:0006952,GO:0043531	ATP binding|defense response|ADP binding
LOC18787603	38.5795	21.7183	55.4407	2.55456	1.35308	0.000341036	0.000845346	Up	1.23812	1.10553	0.713111	0.329191	0.42668	0.624863	GeneID:18787603	SKIP25	F-box/kelch-repeat protein SKIP25	GO:0005634,GO:0016567,GO:0080167	nucleus|protein ubiquitination|response to karrikin
LOC18785963	38.0894	22.5981	53.5807	2.37723	1.24928	0.000336618	0.000834925	Up	0.364105	0.283589	0.35665	0.1513	0.157553	0.179106	GeneID:18785963	XA21	Receptor kinase-like protein Xa21	GO:0004674,GO:0005524,GO:0005634,GO:0005789,GO:0005886,GO:0006952,GO:0016021,GO:0031349,GO:0046777,GO:1900426	protein serine/threonine kinase activity|ATP binding|nucleus|endoplasmic reticulum membrane|plasma membrane|defense response|integral component of membrane|positive regulation of defense response|protein autophosphorylation|positive regulation of defense response to bacterium
LOC18782279	28.1516	14.1708	42.1325	2.96642	1.56872	0.000323571	0.00080462	Up	0.526376	0.692102	0.477434	0.325291	0.189691	0.14262	GeneID:18782279	GAT1_2.1	Putative glutamine amidotransferase GAT1_2.1	GO:0006541,GO:0016740,GO:0016787,GO:2000032	glutamine metabolic process|transferase activity|hydrolase activity|regulation of secondary shoot formation
LOC18787921	5.76049	0.30503	11.216	34.7099	5.11727	0.0003205	0.000797493	Up	0.191986	0.144247	0.158305	0.0154753	0	0	GeneID:18787921	IQM3	IQ domain-containing protein IQM3	GO:0005634,GO:0005737	nucleus|cytoplasm
LOC18776624	54.9209	34.8912	74.9506	2.1491	1.10373	0.000316344	0.000788061	Up	1.14775	1.00827	0.97525	0.36668	0.618265	0.695153	GeneID:18776624	NOV
LOC18770770	66.1888	43.8292	88.5485	2.01724	1.01238	0.000315132	0.000785242	Up	1.1551	1.21351	1.1806	0.802247	0.782053	0.439977	GeneID:18770770	UGT73C3	UDP-glycosyltransferase 73C3	GO:0008194,GO:0043231,GO:0080043,GO:0080044	UDP-glycosyltransferase activity|intracellular membrane-bounded organelle|quercetin 3-O-glucosyltransferase activity|quercetin 7-O-glucosyltransferase activity	pper00908	Zeatin biosynthesis
LOC18790538	45.2901	26.679	63.9012	2.40682	1.26713	0.00030738	0.000767206	Up	1.08513	0.769852	0.943124	0.460981	0.264978	0.619809	GeneID:18790538	F3GT2	Flavonoid 3-O-glucosyltransferase	GO:0009698,GO:0009813,GO:0016758	phenylpropanoid metabolic process|flavonoid biosynthetic process|transferase activity, transferring hexosyl groups
LOC18780064	14.2114	5.11945	23.3033	4.55536	2.18756	0.000302562	0.00075586	Up	0.8943	0.818906	0.878745	0.156187	0.224446	0.275625	GeneID:18780064		Putative germin-like protein 2-1	GO:0005618,GO:0030145,GO:0045735,GO:0048046	cell wall|manganese ion binding|nutrient reservoir activity|apoplast
LOC18766754	44.5344	26.1914	62.8773	2.40333	1.26504	0.000298314	0.000745631	Up	0.873882	0.804889	1.19969	0.626549	0.446338	0.307808	GeneID:18766754	UGT74AC1	UDP-glycosyltransferase 74E2	GO:0008194,GO:0010016,GO:0035251,GO:0042631,GO:0043231,GO:0052638,GO:0070301,GO:0071215,GO:0071475,GO:0080024,GO:0080043,GO:0080044,GO:0080167	UDP-glycosyltransferase activity|shoot system morphogenesis|UDP-glucosyltransferase activity|cellular response to water deprivation|intracellular membrane-bounded organelle|indole-3-butyrate beta-glucosyltransferase activity|cellular response to hydrogen peroxide|cellular response to abscisic acid stimulus|cellular hyperosmotic salinity response|indolebutyric acid metabolic process|quercetin 3-O-…
LOC18784170	62.3689	35.6634	89.0743	2.50401	1.32424	0.000295523	0.00073894	Up	1.06355	0.707323	0.528319	0.181216	0.295135	0.584766	GeneID:18784170	SD18	Receptor-like serine/threonine-protein kinase SD1-8
LOC18786217	10.0001	2.1443	17.8559	8.44911	3.0788	0.000293153	0.000733392	Up	0.168904	0.0843622	0.156364	0.0160901	0	0.0405634	GeneID:18786217	AGO4	Protein argonaute 4	GO:0003682,GO:0004521,GO:0005654,GO:0005719,GO:0005730,GO:0006306,GO:0006342,GO:0006417,GO:0009816,GO:0015030,GO:0016458,GO:0019048,GO:0030422,GO:0031048,GO:0035197,GO:0035198,GO:0051567,GO:0051607,GO:0070919,GO:0080188	chromatin binding|endoribonuclease activity|nucleoplasm|nuclear euchromatin|nucleolus|DNA methylation|chromatin silencing|regulation of translation|defense response to bacterium, incompatible interaction|Cajal body|gene silencing|modulation by virus of host morphology or physiology|production of siRNA involved in RNA interference|chromatin silencing by small RNA|siRNA binding|miRNA binding|histon…
LOC109948894	34.6624	19.8419	49.4829	2.48965	1.31594	0.000291757	0.000730371	Up	0.735546	0.819957	0.805597	0.335116	0.40131	0.354829	GeneID:109948894	BAHD1	BAHD acyltransferase At5g47980	GO:0016747	transferase activity, transferring acyl groups other than amino-acyl groups
LOC18779596	11.1567	3.00142	19.3121	6.45188	2.68972	0.000289972	0.000726277	Up	0.123584	0.0646658	0.151399	0.0246669	0.0236314	0.0124371	GeneID:18779596	WAK1	Wall-associated receptor kinase 1
LOC18776092	54.369	34.5734	74.1646	2.14915	1.10377	0.000288689	0.000723648	Up	1.9716	1.54983	2.46084	0.877346	1.19299	1.14158	GeneID:18776092
LOC18774413	26.5819	12.0899	41.0739	3.40426	1.76734	0.000288192	0.000722564	Up	0.527052	0.417705	0.188322	0.184096	0.0928253	0.107478	GeneID:18774413	PLIP1	Phospholipase A1 PLIP1, chloroplastic	GO:0008970,GO:0009534,GO:0009535,GO:0015908,GO:0016042,GO:0019432,GO:0047714,GO:0052739,GO:0052740,GO:0102549	phospholipase A1 activity|chloroplast thylakoid|chloroplast thylakoid membrane|fatty acid transport|lipid catabolic process|triglyceride biosynthetic process|galactolipase activity|phosphatidylserine 1-acylhydrolase activity|1-acyl-2-lysophosphatidylserine acylhydrolase activity|1-18:1-2-16:0-monogalactosyldiacylglycerol lipase activity
LOC109950250	14.62	4.27001	24.9699	5.87996	2.55581	0.000283711	0.000711879	Up	0.156048	0.269907	0.543637	0.0817599	0.0130546	0.0961883	GeneID:109950250	NPF5.10	Protein NRT1/ PTR FAMILY 5.10	GO:0015333,GO:0016021,GO:0035673,GO:1904680	peptide:proton symporter activity|integral component of membrane|oligopeptide transmembrane transporter activity|peptide transmembrane transporter activity
LOC109948542	7.20584	0.611878	13.7998	22.877	4.51582	0.000283133	0.000710704	Up	0.299443	0.274198	0.454726	0.0261484	0	0.0263682	GeneID:109948542
LOC18785596	39.701	22.8193	56.5827	2.46917	1.30403	0.000273321	0.000687408	Up	0.668686	0.914387	0.67378	0.406409	0.402774	0.240242	GeneID:18785596	CYP704C1	Cytochrome P450 704C1	GO:0004497,GO:0005506,GO:0016021,GO:0016705,GO:0020037	monooxygenase activity|iron ion binding|integral component of membrane|oxidoreductase activity, acting on paired donors, with incorporation or reduction of molecular oxygen|heme binding
LOC109949748	36.5159	19.6451	53.3866	2.7169	1.44196	0.000241842	0.000612279	Up	2.60553	3.78301	4.83107	1.25446	1.27249	2.23236	GeneID:109949748		Zinc finger CCCH domain-containing protein 1	GO:0003677,GO:0005684,GO:0034247,GO:0046872	DNA binding|U2-type spliceosomal complex|snoRNA splicing|metal ion binding
LOC18781838	53.2352	33.8571	72.6133	2.14538	1.10124	0.000237863	0.000602678	Up	1.28172	1.42881	1.31419	0.817538	0.540794	0.804781	GeneID:18781838					pper00190	Oxidative phosphorylation
LOC109950821	4.12857	0	8.25713	49.8438	5.63934	0.00023138	0.000587553	Up	0.068321	0.0417075	0.100699	0	0	0	GeneID:109950821
LOC18790063	7.45054	0.611878	14.2892	23.6477	4.56363	0.000224565	0.000571069	Up	0.191491	0.233796	0.317229	0.0182418	0	0.0183952	GeneID:18790063		Major allergen Pru ar 1	GO:0006952,GO:0009607	defense response|response to biotic stimulus
LOC18767088	7.65356	0.611878	14.6953	24.3081	4.60337	0.000211487	0.000539577	Up	0.320511	0.47828	0.763481	0.0373175	0	0.0376312	GeneID:18767088		Auxin-induced protein X10A	GO:0009734	auxin-activated signaling pathway
LOC18793668	55.3194	33.4681	77.1707	2.30156	1.20261	0.000187489	0.000481832	Up	1.33516	1.21744	1.34062	0.602141	0.950128	0.392896	GeneID:18793668	RD22	BURP domain protein RD22	GO:0005768,GO:0005794,GO:0005802,GO:0009651	endosome|Golgi apparatus|trans-Golgi network|response to salt stress
LOC18784633	45.7334	26.5132	64.9536	2.44124	1.28762	0.000184223	0.000474127	Up	0.608015	0.921054	0.651752	0.460149	0.316495	0.249855	GeneID:18784633	PHO1-2	Phosphate transporter PHO1-2	GO:0000822,GO:0005794,GO:0005802,GO:0005886,GO:0006799,GO:0006817,GO:0015114,GO:0016021,GO:0016036,GO:0048016	inositol hexakisphosphate binding|Golgi apparatus|trans-Golgi network|plasma membrane|polyphosphate biosynthetic process|phosphate ion transport|phosphate ion transmembrane transporter activity|integral component of membrane|cellular response to phosphate starvation|inositol phosphate-mediated signaling
LOC18786368	12.2	2.74123	21.6587	7.94692	2.9904	0.000173623	0.000447974	Up	0.243867	0.463157	1.04564	0.0851814	0.0272018	0.143162	GeneID:18786368	SAP9	Zinc finger A20 and AN1 domain-containing stress-associated protein 9	GO:0003677,GO:0008270,GO:0009814,GO:0043161,GO:0061630	DNA binding|zinc ion binding|defense response, incompatible interaction|proteasome-mediated ubiquitin-dependent protein catabolic process|ubiquitin protein ligase activity
LOC18792632	43.9655	25.1072	62.8239	2.49625	1.31976	0.000173121	0.00044674	Up	1.17176	1.85141	1.28068	0.625972	0.484368	0.874016	GeneID:18792632
LOC18778149	65.5059	41.4873	89.5244	2.15415	1.10712	0.00017261	0.000445479	Up	1.09789	1.13018	0.646124	0.406046	0.572695	0.557319	GeneID:18778149		BTB/POZ domain-containing protein At3g22104	GO:0016567	protein ubiquitination
LOC18789609	58.252	37.9138	78.5901	2.07436	1.05266	0.000144175	0.000376241	Up	2.16771	1.92194	1.96403	1.13575	1.16579	1.06349	GeneID:18789609	NAC056	NAC transcription factor 56	GO:0003700,GO:0005634,GO:0009753,GO:0044212,GO:0045893,GO:0045995,GO:0048317,GO:0080060	DNA-binding transcription factor activity|nucleus|response to jasmonic acid|transcription regulatory region DNA binding|positive regulation of transcription, DNA-templated|regulation of embryonic development|seed morphogenesis|integument development
LOC18785877	13.606	3.35856	23.8535	7.14959	2.83786	0.00014274	0.000372647	Up	0.245149	0.336723	0.509144	0.0160555	0.0153815	0.145714	GeneID:18785877	CYP714C2	Cytochrome P450 714C2	GO:0004497,GO:0005506,GO:0016021,GO:0016705,GO:0020037	monooxygenase activity|iron ion binding|integral component of membrane|oxidoreductase activity, acting on paired donors, with incorporation or reduction of molecular oxygen|heme binding
LOC18792118	66.6162	40.6098	92.6225	2.27164	1.18373	0.000122808	0.000323437	Up	1.35974	1.93684	0.874533	0.585772	0.758354	0.766309	GeneID:18792118	CYP71B36	Cytochrome P450 71B36	GO:0005506,GO:0016020,GO:0016021,GO:0016709,GO:0020037	iron ion binding|membrane|integral component of membrane|oxidoreductase activity, acting on paired donors, with incorporation or reduction of molecular oxygen, NAD(P)H as one donor, and incorporation of one atom of oxygen|heme binding
LOC18766564	59.8665	37.1949	82.5381	2.22889	1.15632	0.000118495	0.000312375	Up	2.92589	1.96477	2.32091	1.16508	0.939932	1.63864	GeneID:18766564
LOC109946892	55.134	33.8967	76.3714	2.25223	1.17135	0.000108799	0.000288457	Up	2.1971	1.96029	2.26456	1.21018	1.32905	0.74412	GeneID:109946892
LOC18785148	63.8702	41.299	86.4413	2.09203	1.0649	0.000100791	0.000268476	Up	1.52045	1.57076	1.21789	0.927936	0.72125	0.723872	GeneID:18785148	BHLH103	Transcription factor bHLH103	GO:0001228,GO:0003677,GO:0003700,GO:0005634,GO:0046983	DNA-binding transcription activator activity, RNA polymerase II-specific|DNA binding|DNA-binding transcription factor activity|nucleus|protein dimerization activity
LOC18768062	61.6404	39.5115	83.7692	2.11782	1.08258	9.5244e-05	0.000254604	Up	0.69223	0.784066	0.607924	0.349579	0.343276	0.440647	GeneID:18768062	CEQORH	Chloroplast envelope quinone oxidoreductase homolog	GO:0005773,GO:0005886,GO:0009507,GO:0009535,GO:0009706,GO:0009941,GO:0016491	vacuole|plasma membrane|chloroplast|chloroplast thylakoid membrane|chloroplast inner membrane|chloroplast envelope|oxidoreductase activity	pper00592	alpha-Linolenic acid metabolism
LOC18769062	8.3422	0.903778	15.7806	17.4504	4.12519	9.38757e-05	0.00025112	Up	0.17489	0.213528	0.245154	0.0140973	0.0135055	0.0142158	GeneID:18769062		F-box/FBD/LRR-repeat protein At5g22700
LOC18785341	20.0252	7.77463	32.2758	4.1329	2.04715	9.17828e-05	0.000245826	Up	0.424782	0.444538	0.299222	0.0635888	0.15839	0.102597	GeneID:18785341	EXL1	Protein EXORDIUM-like 1	GO:0001666,GO:0005615,GO:0005794,GO:0009505,GO:0048046	response to hypoxia|extracellular space|Golgi apparatus|plant-type cell wall|apoplast
LOC109949494	4.70727	0	9.41454	56.7404	5.8263	8.57905e-05	0.000230475	Up	0.458809	0.373448	0.601105	0	0	0	GeneID:109949494	DJ1D	Protein DJ-1 homolog D	GO:0004462,GO:0019172	lactoylglutathione lyase activity|glyoxalase III activity
LOC18779356	58.2392	35.2374	81.241	2.30954	1.20761	8.4637e-05	0.000227471	Up	1.10695	0.955068	1.51883	0.433051	0.607492	0.748614	GeneID:18779356	CYP71D9	Cytochrome P450 71D9	GO:0005506,GO:0016020,GO:0016709,GO:0020037	iron ion binding|membrane|oxidoreductase activity, acting on paired donors, with incorporation or reduction of molecular oxygen, NAD(P)H as one donor, and incorporation of one atom of oxygen|heme binding
LOC18790561	77.2296	51.3765	103.083	2.00854	1.00615	7.48484e-05	0.000202621	Up	0.881034	0.92848	1.04382	0.534496	0.428267	0.676186	GeneID:18790561	CER3	Protein ECERIFERUM 3	GO:0000170,GO:0005506,GO:0005789,GO:0005886,GO:0006723,GO:0010025,GO:0016020,GO:0016021,GO:0030148,GO:0042335,GO:0043447,GO:0048235	sphingosine hydroxylase activity|iron ion binding|endoplasmic reticulum membrane|plasma membrane|cuticle hydrocarbon biosynthetic process|wax biosynthetic process|membrane|integral component of membrane|sphingolipid biosynthetic process|cuticle development|alkane biosynthetic process|pollen sperm cell differentiation
LOC109947607	15.8894	4.48354	27.2953	6.06921	2.60151	7.15303e-05	0.000194071	Up	0.734996	0.710423	1.05049	0.25673	0.215209	0	GeneID:109947607	REM8	B3 domain-containing protein REM8	GO:0003677,GO:0005634	DNA binding|nucleus
LOC18767032	81.6197	52.0779	111.162	2.14343	1.09992	6.87383e-05	0.000187045	Up	4.2888	2.21816	3.38413	1.37321	1.85375	2.10861	GeneID:18767032	GLTP1	Glycolipid transfer protein 1	GO:0005829,GO:0005886,GO:0008289,GO:0016020,GO:0035627,GO:0120009,GO:0120013,GO:1902387,GO:1902388	cytosol|plasma membrane|lipid binding|membrane|ceramide transport|intermembrane lipid transfer|intermembrane lipid transfer activity|ceramide 1-phosphate binding|ceramide 1-phosphate transporter activity
LOC18789934	21.1311	8.07057	34.1917	4.21572	2.07578	6.7919e-05	0.000184971	Up	1.24838	1.47655	1.25455	0.449679	0.50913	0.123671	GeneID:18789934	CjBAp12	EG45-like domain containing protein	GO:0005576	extracellular region
LOC18770889	5.44738	0	10.8948	64.9231	6.02066	6.2686e-05	0.000171416	Up	0.0522065	0.286832	0.0839429	0	0	0	GeneID:18770889	EIX2	Receptor-like protein EIX2	GO:0005886,GO:0016021,GO:0050832	plasma membrane|integral component of membrane|defense response to fungus
LOC18769251	34.8374	17.0522	52.6226	3.07338	1.61983	5.79343e-05	0.000159139	Up	0.411433	0.566731	0.678506	0.21004	0.285947	0.122624	GeneID:18769251	FAR2	Fatty acyl-CoA reductase 2	GO:0006629,GO:0010345,GO:0010584,GO:0016628,GO:0035336,GO:0080019,GO:0102965	lipid metabolic process|suberin biosynthetic process|pollen exine formation|oxidoreductase activity, acting on the CH-CH group of donors, NAD or NADP as acceptor|long-chain fatty-acyl-CoA metabolic process|fatty-acyl-CoA reductase (alcohol-forming) activity|alcohol-forming fatty acyl-CoA reductase activity	pper00073,pper04146	Cutin, suberine and wax biosynthesis|Peroxisome
LOC18788308	39.4396	21.3145	57.5648	2.70713	1.43676	5.64125e-05	0.000155156	Up	1.58312	1.00727	1.24288	0.490669	0.649146	0.494793	GeneID:18788308
LOC18778226	18.6698	6.9365	30.4031	4.3963	2.13629	5.42915e-05	0.000149768	Up	0.762118	0.600316	0.869646	0.231855	0.172761	0.181847	GeneID:18778226	BZR2	Protein BZR1 homolog 2	GO:0003677,GO:0003700,GO:0006351,GO:0009742,GO:0040008	DNA binding|DNA-binding transcription factor activity|transcription, DNA-templated|brassinosteroid mediated signaling pathway|regulation of growth
LOC18772098	33.1148	14.1898	52.0398	3.6766	1.87837	5.36067e-05	0.000148047	Up	0.787467	0.559644	0.47875	0.357165	0.141588	0.0745173	GeneID:18772098	LKR/SDH	Alpha-aminoadipic semialdehyde synthase	GO:0004753,GO:0005737,GO:0019878,GO:0033512,GO:0047130,GO:0047131	saccharopine dehydrogenase activity|cytoplasm|lysine biosynthetic process via aminoadipic acid|L-lysine catabolic process to acetyl-CoA via saccharopine|saccharopine dehydrogenase (NADP+, L-lysine-forming) activity|saccharopine dehydrogenase (NAD+, L-glutamate-forming) activity
LOC18789461	73.0904	47.96	98.2208	2.04951	1.03528	4.72376e-05	0.000131392	Up	2.50998	2.61179	3.24086	1.58407	1.40304	1.71795	GeneID:18789461					pper03020	RNA polymerase
LOC18776358	51.0301	26.6018	75.4583	2.83081	1.50121	4.3578e-05	0.000121946	Up	1.40799	1.32235	1.33512	0.20807	0.833586	0.610383	GeneID:18776358	AP1	Floral homeotic protein APETALA 1	GO:0000977,GO:0000982,GO:0003677,GO:0003700,GO:0005634,GO:0007275,GO:0008134,GO:0009908,GO:0009933,GO:0010582,GO:0030154,GO:0043565,GO:0044212,GO:0045893,GO:0045944,GO:0046982	RNA polymerase II regulatory region sequence-specific DNA binding|transcription factor activity, RNA polymerase II proximal promoter sequence-specific DNA binding|DNA binding|DNA-binding transcription factor activity|nucleus|multicellular organism development|transcription factor binding|flower development|meristem structural organization|floral meristem determinacy|cell differentiation|sequence-…
LOC18778135	78.4725	43.6848	113.26	2.57909	1.36686	3.75911e-05	0.000105986	Up	3.13587	5.41429	2.13911	1.52684	2.19412	1.03761	GeneID:18778135	MO3	Monooxygenase 3	GO:0004497,GO:0071949	monooxygenase activity|FAD binding
LOC18781797	46.9816	25.2379	68.7252	2.7144	1.44064	3.75627e-05	0.000105921	Up	1.52325	2.2532	2.22944	0.491136	0.999851	1.05244	GeneID:18781797	CAR4	Protein C2-DOMAIN ABA-RELATED 4	GO:0005096,GO:0005543,GO:0005634,GO:0005829,GO:0005886,GO:0006952,GO:0009651,GO:0009738,GO:0009789,GO:0043547,GO:0046872,GO:1901002,GO:1902479	GTPase activator activity|phospholipid binding|nucleus|cytosol|plasma membrane|defense response|response to salt stress|abscisic acid-activated signaling pathway|positive regulation of abscisic acid-activated signaling pathway|positive regulation of GTPase activity|metal ion binding|positive regulation of response to salt stress|positive regulation of defense response to bacterium, incompatible i…
LOC18771644	57.9246	35.4794	80.3698	2.25814	1.17513	3.65986e-05	0.000103323	Up	0.723307	0.932857	0.786258	0.416334	0.449992	0.376774	GeneID:18771644		G-type lectin S-receptor-like serine/threonine-protein kinase At1g67520
LOC18793902	8.60402	0.306847	16.9012	52.5343	5.71519	3.38354e-05	9.59542e-05	Up	0.290897	0.0772096	0.27115	0	0	0.0133647	GeneID:18793902	CYP78A5	Cytochrome P450 78A5	GO:0005506,GO:0005783,GO:0008284,GO:0016020,GO:0016021,GO:0016709,GO:0020037,GO:0035265,GO:0040009,GO:0046622,GO:0048437	iron ion binding|endoplasmic reticulum|positive regulation of cell proliferation|membrane|integral component of membrane|oxidoreductase activity, acting on paired donors, with incorporation or reduction of molecular oxygen, NAD(P)H as one donor, and incorporation of one atom of oxygen|heme binding|organ growth|regulation of growth rate|positive regulation of organ growth|floral organ development
LOC18780406	79.1365	50.6285	107.645	2.12104	1.08477	3.24885e-05	9.22692e-05	Up	2.65248	2.72262	2.16392	1.25446	1.79092	1.04177	GeneID:18780406	LECRK71	L-type lectin-domain containing receptor kinase VII.1
LOC18776078	39.4887	20.1881	58.7892	2.9252	1.54853	3.13922e-05	8.93385e-05	Up	0.81859	0.468487	0.959738	0.308267	0.282486	0.297343	GeneID:18776078		F-box/LRR-repeat protein At5g63520
LOC18767771	68.1932	42.0469	94.3395	2.25252	1.17154	2.91575e-05	8.32348e-05	Up	3.39079	2.49161	2.96161	1.48048	1.10315	1.95739	GeneID:18767771	PRB1	Pathogenesis-related protein 1	GO:0005615,GO:0009611,GO:0009617,GO:0009723,GO:0009751,GO:0009753,GO:0009814,GO:0080027	extracellular space|response to wounding|response to bacterium|response to ethylene|response to salicylic acid|response to jasmonic acid|defense response, incompatible interaction|response to herbivore	pper04016,pper04075,pper04626	MAPK signaling pathway - plant|Plant hormone signal transduction|Plant-pathogen interaction
LOC18770871	96.2205	63.8616	128.579	2.01637	1.01176	2.7282e-05	7.80644e-05	Up	0.720018	0.703271	0.623167	0.463874	0.262357	0.44523	GeneID:18770871	N	TMV resistance protein N	GO:0005524,GO:0005737,GO:0007165,GO:0009626,GO:0043531	ATP binding|cytoplasm|signal transduction|plant-type hypersensitive response|ADP binding
LOC109948881	5.65845	0	11.3169	68.4743	6.09749	2.68532e-05	7.6917e-05	Up	0.225299	0.0809038	0.142062	0	0	0	GeneID:109948881	ACT	Vinorine synthase	GO:0009820,GO:0050636	alkaloid metabolic process|vinorine synthase activity
LOC18768147	100.485	65.0284	135.941	2.09546	1.06727	2.67467e-05	7.66457e-05	Up	2.35644	1.6278	2.30991	1.55954	1.12055	0.786324	GeneID:18768147	AATL1	Lysine histidine transporter-like 8	GO:0003333,GO:0005886,GO:0015171,GO:0016021	amino acid transmembrane transport|plasma membrane|amino acid transmembrane transporter activity|integral component of membrane
LOC18788005	46.7632	26.1643	67.3621	2.57865	1.36661	2.63935e-05	7.56782e-05	Up	0.459775	0.361418	0.445589	0.138597	0.208653	0.219626	GeneID:18788005	RPV1	TMV resistance protein N	GO:0005524,GO:0005737,GO:0007165,GO:0009626,GO:0043531	ATP binding|cytoplasm|signal transduction|plant-type hypersensitive response|ADP binding
LOC18780435	16.0969	4.46273	27.731	6.17422	2.62626	2.38686e-05	6.8743e-05	Up	0.299404	0.31787	0.460481	0.0409226	0.117614	0.0412666	GeneID:18780435	AAP2	Amino acid permease 2	GO:0003333,GO:0005886,GO:0005887,GO:0015171,GO:0015293,GO:0015800,GO:0015804	amino acid transmembrane transport|plasma membrane|integral component of plasma membrane|amino acid transmembrane transporter activity|symporter activity|acidic amino acid transport|neutral amino acid transport
LOC18767281	63.5966	35.2273	91.9659	2.60198	1.37961	2.36934e-05	6.82484e-05	Up	1.95377	3.97568	3.9947	1.89567	1.41655	1.0705	GeneID:18767281	PRB1	Pathogenesis-related protein 1	GO:0005615,GO:0009611,GO:0009617,GO:0009723,GO:0009751,GO:0009753,GO:0009814,GO:0080027	extracellular space|response to wounding|response to bacterium|response to ethylene|response to salicylic acid|response to jasmonic acid|defense response, incompatible interaction|response to herbivore	pper04016,pper04075,pper04626	MAPK signaling pathway - plant|Plant hormone signal transduction|Plant-pathogen interaction
LOC18775106	5.94552	0	11.891	71.727	6.16444	2.3567e-05	6.79246e-05	Up	0.0636137	0.0485423	0.170474	0	0	0	GeneID:18775106
LOC109948281	10.3043	0.598747	20.0098	33.1577	5.05127	2.31082e-05	6.66616e-05	Up	1.02849	1.31551	0.577486	0	0.0491664	0.0517522	GeneID:109948281	GRP	Glycine-rich protein	GO:0005576,GO:0005618,GO:0006952,GO:0009607,GO:0071555	extracellular region|cell wall|defense response|response to biotic stimulus|cell wall organization
LOC18793266	15.9462	4.47768	27.4147	6.07334	2.60249	2.13919e-05	6.1876e-05	Up	0.923282	1.38346	1.12466	0.131931	0.337046	0.177386	GeneID:18793266
LOC18788501	106.095	67.6068	144.583	2.13315	1.09299	2.06195e-05	5.97039e-05	Up	3.28641	5.02374	3.20777	2.85581	1.68984	1.66578	GeneID:18788501	RPL18	50S ribosomal protein L18, chloroplastic	GO:0003735,GO:0005840,GO:0006412,GO:0009507,GO:0019843	structural constituent of ribosome|ribosome|translation|chloroplast|rRNA binding
LOC18785535	81.4369	53.718	109.156	2.032	1.0229	1.97889e-05	5.74104e-05	Up	2.01069	2.19273	2.15532	1.39101	1.01906	1.19642	GeneID:18785535
LOC18784641	10.4082	0.59693	20.2196	33.5718	5.06918	1.76514e-05	5.15401e-05	Up	0.23784	0.308535	0.350555	0.0155768	0.0149229	0	GeneID:18784641	AS	Hydroquinone glucosyltransferase	GO:0050505	hydroquinone glucosyltransferase activity
LOC18788793	37.9315	4.45728	71.4058	15.957	3.99612	1.61633e-05	4.73874e-05	Up	0.450826	0.700541	1.03241	0.0644199	0.0925734	0	GeneID:18788793		Cytochrome P450 CYP72A219	GO:0004497,GO:0005506,GO:0016021,GO:0016705,GO:0020037	monooxygenase activity|iron ion binding|integral component of membrane|oxidoreductase activity, acting on paired donors, with incorporation or reduction of molecular oxygen|heme binding
LOC18773562	72.2291	46.0292	98.4291	2.13879	1.0968	1.56573e-05	4.59731e-05	Up	1.72051	1.68962	2.08482	1.03862	1.03257	0.88926	GeneID:18773562	ELI3	Probable mannitol dehydrogenase	GO:0008270,GO:0046029	zinc ion binding|mannitol dehydrogenase activity
LOC18767990	15.3172	3.87711	26.7572	6.85606	2.77738	1.52085e-05	4.47432e-05	Up	0.958793	0.975514	0.616658	0.13396	0.22459	0.0675432	GeneID:18767990
LOC18776633	53.9113	30.6519	77.1706	2.52352	1.33544	1.46586e-05	4.32238e-05	Up	0.597529	0.418151	0.663945	0.267255	0.285297	0.215601	GeneID:18776633		B3 domain-containing protein Os03g0120900	GO:0003677,GO:0005634	DNA binding|nucleus
LOC18788580	23.7945	9.29796	38.291	4.10232	2.03644	1.43558e-05	4.23695e-05	Up	0.316052	0.409994	0.40231	0.113845	0.128896	0.0730559	GeneID:18788580		Nucleolar GTP-binding protein 1	GO:0005525,GO:0005730,GO:0016020,GO:0042254	GTP binding|nucleolus|membrane|ribosome biogenesis	pper03008	Ribosome biogenesis in eukaryotes
LOC18787465	33.2623	15.0745	51.4501	3.42586	1.77646	1.39346e-05	4.12202e-05	Up	0.892922	0.571904	0.784552	0.368136	0.220426	0.170147	GeneID:18787465	AGL15	Agamous-like MADS-box protein AGL15	GO:0000977,GO:0003677,GO:0003700,GO:0004601,GO:0005634,GO:0005737,GO:0009793,GO:0009910,GO:0010047,GO:0010227,GO:0010262,GO:0010629,GO:0042803,GO:0043565,GO:0045487,GO:0045892,GO:0045893,GO:0045944,GO:0048577,GO:0060862,GO:0060867,GO:0071365,GO:2000692	RNA polymerase II regulatory region sequence-specific DNA binding|DNA binding|DNA-binding transcription factor activity|peroxidase activity|nucleus|cytoplasm|embryo development ending in seed dormancy|negative regulation of flower development|fruit dehiscence|floral organ abscission|somatic embryogenesis|negative regulation of gene expression|protein homodimerization activity|sequence-specific DN…
LOC18787611	9.46664	0.306847	18.6264	57.5431	5.84657	1.17723e-05	3.50426e-05	Up	0.177982	0.19014	0.250405	0	0	0.0117545	GeneID:18787611	CNGC1	Cyclic nucleotide-gated ion channel 1	GO:0005216,GO:0005516,GO:0005886,GO:0016021,GO:0030552,GO:0030553	ion channel activity|calmodulin binding|plasma membrane|integral component of membrane|cAMP binding|cGMP binding	pper04626	Plant-pathogen interaction
LOC18774076	65.5363	40.6401	90.4325	2.2257	1.15426	1.14505e-05	3.41477e-05	Up	1.37782	1.28334	1.17241	0.669802	0.670204	0.645413	GeneID:18774076		UPF0481 protein At3g47200	GO:0005886,GO:0016021	plasma membrane|integral component of membrane
LOC18781584	63.8355	32.1386	95.5323	2.97492	1.57285	9.46216e-06	2.84407e-05	Up	1.36242	1.16889	2.7235	0.385853	0.813242	0.836558	GeneID:18781584	TBL43	Protein trichome birefringence-like 43	GO:0005794,GO:0016021,GO:0016413	Golgi apparatus|integral component of membrane|O-acetyltransferase activity
LOC109946376	6.86035	0	13.7207	82.675	6.36938	9.28627e-06	2.79596e-05	Up	0.318115	0.211852	0.0619996	0	0	0	GeneID:109946376	SCD1	DENN domain and WD repeat-containing protein SCD1	GO:0000911,GO:0005886,GO:0009825,GO:0010235,GO:0030136,GO:0040008,GO:0045824,GO:0080008	cytokinesis by cell plate formation|plasma membrane|multidimensional cell growth|guard mother cell cytokinesis|clathrin-coated vesicle|regulation of growth|negative regulation of innate immune response|Cul4-RING E3 ubiquitin ligase complex
LOC18790836	9.84194	0.306847	19.377	60.0547	5.90821	9.17489e-06	2.76448e-05	Up	0.532663	0.312164	0.388266	0	0	0.0225144	GeneID:18790836	CBSCBS2	SNF1-related protein kinase regulatory subunit gamma-1-like	GO:0005975	carbohydrate metabolic process
LOC18783525	6.53026	0	13.0605	78.2932	6.29082	9.04635e-06	2.7271e-05	Up	0.127559	0.289231	0.293003	0	0	0	GeneID:18783525	WRI1	Ethylene-responsive transcription factor WRI1	GO:0003677,GO:0003700,GO:0005634,GO:0006109,GO:0006110,GO:0006629,GO:0008610,GO:0009744,GO:0009873,GO:0019432,GO:0019900,GO:1901959	DNA binding|DNA-binding transcription factor activity|nucleus|regulation of carbohydrate metabolic process|regulation of glycolytic process|lipid metabolic process|lipid biosynthetic process|response to sucrose|ethylene-activated signaling pathway|triglyceride biosynthetic process|kinase binding|positive regulation of cutin biosynthetic process
LOC18769237	10.86	1.20881	20.5112	17.004	4.0878	8.77121e-06	2.64939e-05	Up	0.396291	0.414723	0.343884	0.0395493	0.0189445	0.0199408	GeneID:18769237	IAA16	Auxin-responsive protein IAA16	GO:0003700,GO:0005634,GO:0009733,GO:0009734	DNA-binding transcription factor activity|nucleus|response to auxin|auxin-activated signaling pathway	pper04075	Plant hormone signal transduction
LOC18793768	26.4624	10.5593	42.3655	4.01593	2.00574	8.52786e-06	2.58001e-05	Up	0.163315	0.16872	0.197507	0.0745975	0.0420388	0.0353998	GeneID:18793768	RPV1	Disease resistance protein RPP2A
LOC18775152	14.0044	2.67012	25.3386	9.36319	3.227	7.9053e-06	2.40364e-05	Up	0.280097	0.485968	0.347653	0.0154478	0.0887961	0.0311554	GeneID:18775152	BGLU12	Beta-glucosidase 12	GO:0005576,GO:0005975,GO:0008422,GO:0102483	extracellular region|carbohydrate metabolic process|beta-glucosidase activity|scopolin beta-glucosidase activity
LOC18791635	29.5449	12.6977	46.3921	3.65303	1.86909	7.45177e-06	2.27107e-05	Up	0.391686	0.467593	0.345219	0.127693	0.0961182	0.156359	GeneID:18791635	SUS2	Sucrose synthase 2	GO:0001666,GO:0005829,GO:0005982,GO:0005985,GO:0009505,GO:0010431,GO:0016020,GO:0016157,GO:0042170	response to hypoxia|cytosol|starch metabolic process|sucrose metabolic process|plant-type cell wall|seed maturation|membrane|sucrose synthase activity|plastid membrane	pper00500	Starch and sucrose metabolism
LOC18781662	71.0009	43.9538	98.0479	2.22498	1.15379	7.28836e-06	2.22511e-05	Up	1.69555	2.21801	1.99061	0.972976	1.03345	1.04514	GeneID:18781662	MIP1B	B-box domain protein 31	GO:0003700,GO:0005634,GO:0006355,GO:0007623,GO:0008270,GO:0009909,GO:0010224,GO:0030674	DNA-binding transcription factor activity|nucleus|regulation of transcription, DNA-templated|circadian rhythm|zinc ion binding|regulation of flower development|response to UV-B|protein binding, bridging
LOC18776730	17.575	4.52252	30.6275	6.80894	2.76743	7.16831e-06	2.1919e-05	Up	0.339706	0.158843	0.162702	0.0227216	0.0362796	0.0534628	GeneID:18776730	ALMT9	Aluminum-activated malate transporter 9	GO:0005253,GO:0009705,GO:0015743,GO:0016021	anion channel activity|plant-type vacuole membrane|malate transport|integral component of membrane
LOC18773741	125.776	48.9907	202.561	4.13405	2.04756	6.91429e-06	2.11689e-05	Up	4.31922	3.84144	3.09327	1.5412	1.1027	0.49182	GeneID:18773741	HIPP47	Heavy metal-associated isoprenylated plant protein 47	GO:0046872	metal ion binding
LOC18782565	96.3013	62.7905	129.812	2.06912	1.04902	6.64636e-06	2.03904e-05	Up	2.04289	1.61391	1.51715	0.769537	1.11255	1.00175	GeneID:18782565	PNSB1	Photosynthetic NDH subunit of subcomplex B 1, chloroplastic	GO:0009507,GO:0009534,GO:0009535,GO:0009773,GO:0010598	chloroplast|chloroplast thylakoid|chloroplast thylakoid membrane|photosynthetic electron transport in photosystem I|NAD(P)H dehydrogenase complex (plastoquinone)
LOC18780231	79.8282	50.5233	109.133	2.15759	1.10942	6.52502e-06	2.00372e-05	Up	2.17867	2.464	2.82706	1.12948	1.45043	1.40555	GeneID:18780231	PARC	Probable glutathione S-transferase parC	GO:0004364,GO:0009734	glutathione transferase activity|auxin-activated signaling pathway	pper00480	Glutathione metabolism
LOC18787557	88.6713	56.9879	120.355	2.11211	1.07869	5.14027e-06	1.59768e-05	Up	1.55892	1.67839	1.85336	0.772233	0.867861	1.13814	GeneID:18787557	NRPB5A	DNA-directed RNA polymerases II and IV subunit 5A	GO:0000418,GO:0003677,GO:0003899,GO:0005665,GO:0005666,GO:0005736,GO:0006360,GO:0006366,GO:0006383	RNA polymerase IV complex|DNA binding|DNA-directed 5'-3' RNA polymerase activity|RNA polymerase II, core complex|RNA polymerase III complex|RNA polymerase I complex|transcription by RNA polymerase I|transcription by RNA polymerase II|transcription by RNA polymerase III	pper03020	RNA polymerase
LOC18779776	31.2316	12.7408	49.7224	3.90249	1.96439	4.70632e-06	1.46773e-05	Up	1.49342	2.33764	1.84713	0.601896	0.307535	0.76881	GeneID:18779776		Putative germin-like protein 2-1	GO:0005618,GO:0030145,GO:0045735,GO:0048046	cell wall|manganese ion binding|nutrient reservoir activity|apoplast
LOC109948858	27.5746	8.80789	46.3413	5.26262	2.39578	4.59808e-06	1.4349e-05	Up	0.261832	0.626036	0.619806	0.194345	0.0438086	0.0922253	GeneID:109948858		(-)-germacrene D synthase	GO:0000287,GO:0005737,GO:0016114,GO:0034004,GO:0052577	magnesium ion binding|cytoplasm|terpenoid biosynthetic process|germacradienol synthase activity|germacrene-D synthase activity	pper00909	Sesquiterpenoid and triterpenoid biosynthesis
LOC18768993	29.2706	12.0786	46.4626	3.85707	1.9475	3.79314e-06	1.19252e-05	Up	1.71265	1.39402	1.2919	0.564986	0.350232	0.402166	GeneID:18768993	ERF3	Ethylene-responsive transcription factor 3	GO:0003677,GO:0003700,GO:0005634,GO:0006952,GO:0009873	DNA binding|DNA-binding transcription factor activity|nucleus|defense response|ethylene-activated signaling pathway
LOC18788302	15.5801	3.26887	27.8912	8.47646	3.08346	3.60248e-06	1.13478e-05	Up	0.931611	0.745212	0.998625	0.0336627	0.225747	0.101837	GeneID:18788302	CNR11	Cell number regulator 11	GO:0016021	integral component of membrane
LOC109947099	7.52554	0	15.0511	90.8234	6.50499	3.37859e-06	1.06563e-05	Up	0.698118	0.390661	0.218265	0	0	0	GeneID:109947099	CCT3	T-complex protein 1 subunit gamma	GO:0005524,GO:0005829,GO:0005832,GO:0006457,GO:0051082	ATP binding|cytosol|chaperonin-containing T-complex|protein folding|unfolded protein binding
LOC18778815	13.3901	1.76453	25.0158	13.9588	3.8031	2.62113e-06	8.36919e-06	Up	0.505447	0.419637	0.58515	0.021186	0.101483	0	GeneID:18778815
LOC109950453	90.0619	52.632	127.492	2.4182	1.27393	2.27344e-06	7.28656e-06	Up	1.07173	0.950005	0.771125	0.307683	0.641117	0.38008	GeneID:109950453	SPS2	Probable sucrose-phosphate synthase 2	GO:0005986,GO:0016157,GO:0046524	sucrose biosynthetic process|sucrose synthase activity|sucrose-phosphate synthase activity
LOC18767807	79.4498	44.7158	114.184	2.54399	1.34709	2.25393e-06	7.22999e-06	Up	2.62407	4.58922	4.86543	1.89507	2.1715	1.38641	GeneID:18767807	PRB1	Pathogenesis-related protein 1	GO:0005615,GO:0009611,GO:0009617,GO:0009723,GO:0009751,GO:0009753,GO:0009814,GO:0080027	extracellular space|response to wounding|response to bacterium|response to ethylene|response to salicylic acid|response to jasmonic acid|defense response, incompatible interaction|response to herbivore	pper04016,pper04075,pper04626	MAPK signaling pathway - plant|Plant hormone signal transduction|Plant-pathogen interaction
LOC18777804	24.1056	8.07784	40.1333	4.94201	2.3051	2.04591e-06	6.59759e-06	Up	1.11824	1.29869	0.847848	0.200061	0.355945	0.201743	GeneID:18777804	TLP	Thaumatin-like protein	GO:0005576,GO:0031640,GO:0050832	extracellular region|killing of cells of other organism|defense response to fungus
LOC18786044	113.37	70.6306	156.109	2.20384	1.14002	1.685e-06	5.48932e-06	Up	1.14141	1.33551	1.21502	0.440217	0.899174	0.586305	GeneID:18786044	THE1	Receptor-like protein kinase THESEUS 1
LOC109948113	30.5747	12.6212	48.5281	3.84195	1.94184	1.63143e-06	5.32283e-06	Up	1.67617	1.65461	1.83498	0.560564	0.572834	0.414536	GeneID:109948113
LOC18776725	125.542	81.4068	169.677	2.08597	1.06072	1.5001e-06	4.91664e-06	Up	0.860795	0.980903	1.0642	0.541207	0.374464	0.691292	GeneID:18776725	PCMP-H42	Pentatricopeptide repeat-containing protein At4g13650
LOC18767463	20.9031	6.33776	35.4684	5.60192	2.48592	1.45736e-06	4.78222e-06	Up	0.461139	0.48022	0.49431	0.127911	0.0816943	0.0859908	GeneID:18767463	CYP82G1	Cytochrome P450 82G1	GO:0005506,GO:0006952,GO:0016020,GO:0016021,GO:0016114,GO:0016709,GO:0020037,GO:0042343,GO:0046246,GO:0097007,GO:0097008	iron ion binding|defense response|membrane|integral component of membrane|terpenoid biosynthetic process|oxidoreductase activity, acting on paired donors, with incorporation or reduction of molecular oxygen, NAD(P)H as one donor, and incorporation of one atom of oxygen|heme binding|indole glucosinolate metabolic process|terpene biosynthetic process|4,8,12-trimethyltrideca-1,3,7,11-tetraene syntha…	pper00904	Diterpenoid biosynthesis
LOC18792861	24.4795	7.17811	41.7808	5.79716	2.53535	1.43288e-06	4.70506e-06	Up	0.591316	0.664957	0.683892	0.195673	0.171837	0.0164431	GeneID:18792861	SEOB	Protein SIEVE ELEMENT OCCLUSION B	GO:0010088,GO:0042803,GO:0043621	phloem development|protein homodimerization activity|protein self-association
LOC18785342	30.6337	12.0487	49.2188	4.0866	2.0309	1.29605e-06	4.26875e-06	Up	1.39171	1.25202	0.9422	0.434945	0.318642	0.258001	GeneID:18785342	PGLP1A	Phosphoglycolate phosphatase 1A, chloroplastic	GO:0005829,GO:0008967,GO:0009507,GO:0009853,GO:0016311,GO:0016791	cytosol|phosphoglycolate phosphatase activity|chloroplast|photorespiration|dephosphorylation|phosphatase activity	pper00630	Glyoxylate and dicarboxylate metabolism
LOC18789813	103.738	66.8583	140.617	2.10203	1.07179	1.2518e-06	4.1293e-06	Up	2.26624	2.56279	2.96688	1.18738	1.4359	1.64882	GeneID:18789813	OPR2	12-oxophytodienoate reductase 2	GO:0005737,GO:0009611,GO:0010181,GO:0016629,GO:0031408	cytoplasm|response to wounding|FMN binding|12-oxophytodienoate reductase activity|oxylipin biosynthetic process	pper00592	alpha-Linolenic acid metabolism
LOC109947831	100.621	63.0786	138.164	2.18616	1.1284	1.15238e-06	3.8143e-06	Up	1.8299	2.45393	1.89722	0.95876	0.948627	1.34721	GeneID:109947831	UGT85A23	7-deoxyloganetin glucosyltransferase	GO:0035251,GO:1900994	UDP-glucosyltransferase activity|(-)-secologanin biosynthetic process
LOC18780187	23.4663	5.13803	41.7945	8.09626	3.01726	1.07889e-06	3.57899e-06	Up	0.522456	1.85289	0.720049	0.0521403	0.124879	0.262893	GeneID:18780187	RTL2	Ribonuclease 3-like protein 2	GO:0003723,GO:0004525,GO:0005634,GO:0005737,GO:0006364,GO:0016442,GO:0030422,GO:0046872	RNA binding|ribonuclease III activity|nucleus|cytoplasm|rRNA processing|RISC complex|production of siRNA involved in RNA interference|metal ion binding
LOC18782857	82.0898	49.2553	114.924	2.33307	1.22223	9.18076e-07	3.06541e-06	Up	2.87937	3.26213	2.75282	1.76686	1.11978	1.5076	GeneID:18782857
LOC18792993	110.093	69.3171	150.87	2.18233	1.12587	8.79249e-07	2.94234e-06	Up	8.35282	5.75959	5.38148	3.03853	3.302	3.97872	GeneID:18792993
LOC109950269	31.8462	12.4321	51.2603	4.13455	2.04773	7.35632e-07	2.48054e-06	Up	1.14126	1.20214	1.07943	0.375185	0.179718	0.401985	GeneID:109950269
LOC18767087	17.0752	3.34765	30.8028	9.25622	3.21042	7.13268e-07	2.41015e-06	Up	0.447552	0.491785	0.431771	0.109429	0.0149765	0.0472924	GeneID:18767087	WSD1	O-acyltransferase WSD1	GO:0004144,GO:0005783,GO:0005789,GO:0005886,GO:0010025,GO:0016021,GO:0019432,GO:0047196,GO:0102966,GO:0103095	diacylglycerol O-acyltransferase activity|endoplasmic reticulum|endoplasmic reticulum membrane|plasma membrane|wax biosynthetic process|integral component of membrane|triglyceride biosynthetic process|long-chain-alcohol O-fatty-acyltransferase activity|arachidoyl-CoA:1-dodecanol O-acyltransferase activity|wax ester synthase activity
LOC18774002	29.5857	10.8657	48.3056	4.4634	2.15814	6.51323e-07	2.20736e-06	Up	2.37415	1.59427	1.73904	0.373175	0.436956	0.669	GeneID:18774002		Non-specific lipid-transfer protein	GO:0006869,GO:0008289	lipid transport|lipid binding
LOC18770112	9.21395	0	18.4279	111.442	6.80015	5.44699e-07	1.8567e-06	Up	0.194864	0.0764724	0.1119	0	0	0	GeneID:18770112		Retrovirus-related Pol polyprotein from transposon TNT 1-94	GO:0000943,GO:0003676,GO:0003964,GO:0004190,GO:0004519,GO:0008270,GO:0015074	retrotransposon nucleocapsid|nucleic acid binding|RNA-directed DNA polymerase activity|aspartic-type endopeptidase activity|endonuclease activity|zinc ion binding|DNA integration
LOC18777502	19.2567	4.84068	33.6726	6.9729	2.80176	5.38686e-07	1.83717e-06	Up	0.8923	0.953254	0.956486	0.146098	0.111972	0.206256	GeneID:18777502	CUL1	Cullin-1	GO:0000794,GO:0005634,GO:0005737,GO:0005819,GO:0005829,GO:0006511,GO:0007049,GO:0009524,GO:0009733,GO:0009734,GO:0009753,GO:0009793,GO:0009867,GO:0009873,GO:0010087,GO:0016567,GO:0031461,GO:0031625,GO:0042752,GO:0048366	condensed nuclear chromosome|nucleus|cytoplasm|spindle|cytosol|ubiquitin-dependent protein catabolic process|cell cycle|phragmoplast|response to auxin|auxin-activated signaling pathway|response to jasmonic acid|embryo development ending in seed dormancy|jasmonic acid mediated signaling pathway|ethylene-activated signaling pathway|phloem or xylem histogenesis|protein ubiquitination|cullin-RING ubi…
LOC18777709	104.066	63.4784	144.654	2.28304	1.19096	5.28156e-07	1.8022e-06	Up	1.3219	1.03018	1.69838	0.785928	0.705877	0.554774	GeneID:18777709	SCRM	Transcription factor ICE1	GO:0003677,GO:0003700,GO:0005634,GO:0009409,GO:0010440,GO:0045893,GO:0046983,GO:0050826	DNA binding|DNA-binding transcription factor activity|nucleus|response to cold|stomatal lineage progression|positive regulation of transcription, DNA-templated|protein dimerization activity|response to freezing
LOC18783976	73.661	42.0941	105.228	2.50644	1.32564	5.07918e-07	1.73528e-06	Up	2.65103	1.79515	2.55517	1.12053	1.16295	0.941622	GeneID:18783976	PSA3	Photosystem I assembly factor PSA3, chloroplastic	GO:0005634,GO:0005739,GO:0009507,GO:0009535,GO:0009570,GO:0009941,GO:0048564,GO:0098572	nucleus|mitochondrion|chloroplast|chloroplast thylakoid membrane|chloroplast stroma|chloroplast envelope|photosystem I assembly|stromal side of plastid thylakoid membrane
LOC18770091	65.0095	32.392	97.627	3.00238	1.58611	4.88061e-07	1.67038e-06	Up	4.25812	5.24933	2.52594	1.42958	1.90909	1.26686	GeneID:18770091		Uncharacterized protein At1g76070	GO:0005886	plasma membrane
LOC18787224	59.93	30.1915	89.6684	2.9627	1.56691	4.69008e-07	1.60914e-06	Up	1.02489	0.935326	0.810089	0.314596	0.519636	0.240665	GeneID:18787224	DRP4C	Dynamin-related protein 4C	GO:0000266,GO:0003924,GO:0005525,GO:0005737,GO:0005874,GO:0008017,GO:0016020	mitochondrial fission|GTPase activity|GTP binding|cytoplasm|microtubule|microtubule binding|membrane
LOC18768472	71.5582	40.747	102.369	2.51815	1.33236	4.40391e-07	1.51685e-06	Up	1.88926	1.54428	1.4588	0.87242	0.626848	0.744407	GeneID:18768472	ROQ1	TMV resistance protein N	GO:0005524,GO:0005737,GO:0007165,GO:0009626,GO:0043531	ATP binding|cytoplasm|signal transduction|plant-type hypersensitive response|ADP binding
LOC18788551	117.612	75.6371	159.586	2.11518	1.08078	2.89485e-07	1.01197e-06	Up	2.18625	1.70897	2.45784	1.3131	1.084	1.07058	GeneID:18788551
LOC18767098	117.874	78.0168	157.732	2.02352	1.01687	2.78559e-07	9.75358e-07	Up	2.84307	2.71258	3.30996	1.69676	1.64444	1.71103	GeneID:18767098	MADS27	MADS-box transcription factor 27	GO:0000977,GO:0003700,GO:0005634,GO:0045944,GO:0046983	RNA polymerase II regulatory region sequence-specific DNA binding|DNA-binding transcription factor activity|nucleus|positive regulation of transcription by RNA polymerase II|protein dimerization activity
LOC18770642	59.3973	29.8917	88.9028	2.98371	1.57711	2.57247e-07	9.03013e-07	Up	3.90157	2.78224	2.47973	1.04923	1.00519	1.49587	GeneID:18770642	RL4	Protein RADIALIS-like 4	GO:0003677,GO:0005634	DNA binding|nucleus
LOC18788751	97.6587	58.31	137.007	2.34758	1.23117	2.45507e-07	8.63519e-07	Up	3.40233	3.22201	2.29111	1.59979	1.59832	1.17536	GeneID:18788751	ZFP2	Zinc finger protein 2	GO:0003676,GO:0003700,GO:0005634,GO:0006355,GO:0046872,GO:0060862	nucleic acid binding|DNA-binding transcription factor activity|nucleus|regulation of transcription, DNA-templated|metal ion binding|negative regulation of floral organ abscission
LOC18778501	15.8256	1.832	29.8191	16.4219	4.03755	2.2377e-07	7.90213e-07	Up	0.196482	0.259881	0.272045	0.0428937	0	0.00865086	GeneID:18778501	RID3	Protein ROOT INITIATION DEFECTIVE 3	GO:0000027,GO:0005656,GO:0006267,GO:0006364,GO:0030174,GO:0080008,GO:0097344,GO:1902184	ribosomal large subunit assembly|nuclear pre-replicative complex|pre-replicative complex assembly involved in nuclear cell cycle DNA replication|rRNA processing|regulation of DNA-dependent DNA replication initiation|Cul4-RING E3 ubiquitin ligase complex|Rix1 complex|negative regulation of shoot apical meristem development
LOC109948183	40.4589	17.6958	63.222	3.56519	1.83398	2.08495e-07	7.38686e-07	Up	1.32708	1.32114	1.20369	0.406489	0.512401	0.32361	GeneID:109948183	OMT3	Probable O-methyltransferase 3	GO:0008171,GO:0046983	O-methyltransferase activity|protein dimerization activity
LOC18773525	17.7533	2.68144	32.8251	12.2063	3.60956	2.02927e-07	7.20404e-07	Up	0.977593	0.464166	1.22257	0.0853669	0.136305	0.0286948	GeneID:18773525		Non-specific lipid-transfer protein 3	GO:0006869,GO:0008289	lipid transport|lipid binding
LOC109947833	61.5113	29.055	93.9675	3.24201	1.69689	1.74732e-07	6.22815e-07	Up	1.17328	1.16722	1.72349	0.364285	0.348993	0.734695	GeneID:109947833	UGT85A23	7-deoxyloganetin glucosyltransferase	GO:0035251,GO:1900994	UDP-glucosyltransferase activity|(-)-secologanin biosynthetic process
LOC18769611	129.496	79.9712	179.021	2.23778	1.16207	1.54422e-07	5.53675e-07	Up	1.81129	1.90368	1.27104	0.714205	0.759206	1.09511	GeneID:18769611		Pentatricopeptide repeat-containing protein At5g25630
LOC18776307	10.3061	0	20.6121	124.237	6.95695	1.52972e-07	5.48981e-07	Up	0.768453	0.562935	0.560137	0	0	0	GeneID:18776307	PNSB4	Photosynthetic NDH subunit of subcomplex B 4, chloroplastic	GO:0009507,GO:0009535,GO:0009773,GO:0010598,GO:0016021	chloroplast|chloroplast thylakoid membrane|photosynthetic electron transport in photosystem I|NAD(P)H dehydrogenase complex (plastoquinone)|integral component of membrane
LOC18767393	51.7954	25.3579	78.2329	3.08771	1.62654	1.48249e-07	5.33213e-07	Up	1.02285	1.04068	0.998028	0.329792	0.329112	0.48499	GeneID:18767393	CYP82G1	Cytochrome P450 82G1	GO:0005506,GO:0006952,GO:0016020,GO:0016021,GO:0016114,GO:0016709,GO:0020037,GO:0042343,GO:0046246,GO:0097007,GO:0097008	iron ion binding|defense response|membrane|integral component of membrane|terpenoid biosynthetic process|oxidoreductase activity, acting on paired donors, with incorporation or reduction of molecular oxygen, NAD(P)H as one donor, and incorporation of one atom of oxygen|heme binding|indole glucosinolate metabolic process|terpene biosynthetic process|4,8,12-trimethyltrideca-1,3,7,11-tetraene syntha…	pper00904	Diterpenoid biosynthesis
LOC18773606	25.7243	7.16093	44.2877	6.14149	2.61859	1.4291e-07	5.15155e-07	Up	0.207199	0.308313	0.340096	0.033925	0.0845023	0.0410523	GeneID:18773606		Probable LRR receptor-like serine/threonine-protein kinase At3g47570
LOC18766021	40.3406	14.3481	66.333	4.63117	2.21138	1.2713e-07	4.60236e-07	Up	2.27933	0.908101	1.56885	0.301701	0.578072	0.304237	GeneID:18766021	LLG1	GPI-anchored protein LLG1	GO:0005886,GO:0031225,GO:0045927,GO:0090406	plasma membrane|anchored component of membrane|positive regulation of growth|pollen tube
LOC18771087	43.3467	17.6994	68.9939	3.90806	1.96645	1.2151e-07	4.40959e-07	Up	2.27054	1.18394	1.41976	0.421327	0.593588	0.424869	GeneID:18771087		Glucan endo-1,3-beta-glucosidase	GO:0005576,GO:0008152,GO:0019863,GO:0042973	extracellular region|metabolic process|IgE binding|glucan endo-1,3-beta-D-glucosidase activity
LOC109949526	29.1887	8.49155	49.8859	5.92191	2.56606	1.06694e-07	3.89448e-07	Up	0.607579	0.283633	0.440575	0.13108	0.0448489	0.0849737	GeneID:109949526	LECRK2	G-type lectin S-receptor-like serine/threonine-protein kinase LECRK2	GO:0004674,GO:0005524,GO:0006952,GO:0016021,GO:0030246	protein serine/threonine kinase activity|ATP binding|defense response|integral component of membrane|carbohydrate binding
LOC18792443	59.6143	28.7748	90.4538	3.1465	1.65375	9.99967e-08	3.66033e-07	Up	1.68655	2.17199	2.37748	0.82313	0.487062	0.976529	GeneID:18792443		Auxin-induced protein 15A	GO:0009734	auxin-activated signaling pathway	pper04075	Plant hormone signal transduction
LOC18766675	121.998	79.6445	164.351	2.06314	1.04484	9.29221e-08	3.4065e-07	Up	2.14374	1.97423	1.89088	1.02692	1.25436	1.07439	GeneID:18766675
LOC18770854	26.9705	7.77645	46.1646	5.91013	2.56319	9.05812e-08	3.32319e-07	Up	1.98793	2.03878	1.44903	0.166649	0.518874	0.378113	GeneID:18770854
LOC18772049	65.2409	31.9997	98.4822	3.0742	1.62021	9.05017e-08	3.3209e-07	Up	1.36028	1.71496	1.26794	0.790176	0.430454	0.406221	GeneID:18772049
LOC18780885	72.3861	10.7878	133.984	12.4054	3.63289	8.48754e-08	3.12034e-07	Up	3.37002	3.44339	2.74136	0.475861	0.359909	0.0505117	GeneID:18780885		Putative germin-like protein 2-1	GO:0005618,GO:0030145,GO:0045735,GO:0048046	cell wall|manganese ion binding|nutrient reservoir activity|apoplast
LOC18781671	137.601	86.054	189.148	2.20638	1.14168	8.37772e-08	3.08113e-07	Up	3.40657	2.13246	2.61493	1.67897	1.15927	1.43378	GeneID:18781671	BBX32	B-box zinc finger protein 32	GO:0003700,GO:0005634,GO:0005737,GO:0006355,GO:0008270,GO:0009640,GO:0009785,GO:0009909,GO:0010017,GO:0010200,GO:0045892	DNA-binding transcription factor activity|nucleus|cytoplasm|regulation of transcription, DNA-templated|zinc ion binding|photomorphogenesis|blue light signaling pathway|regulation of flower development|red or far-red light signaling pathway|response to chitin|negative regulation of transcription, DNA-templated
LOC18784527	18.82	0.306847	37.3333	115.644	6.85355	6.94597e-08	2.57014e-07	Up	1.36526	0.802573	0.65043	0	0	0.0267159	GeneID:18784527		GDSL esterase/lipase At3g48460	GO:0005576,GO:0006631,GO:0008126,GO:0016042	extracellular region|fatty acid metabolic process|acetylesterase activity|lipid catabolic process
LOC18768989	16.102	1.21063	30.9934	25.779	4.68813	6.28228e-08	2.33212e-07	Up	0.718892	0.490487	0.747939	0.0221563	0.0212262	0.0446851	GeneID:18768989		Carbonic anhydrase	GO:0004089,GO:0005737,GO:0008270,GO:0015976	carbonate dehydratase activity|cytoplasm|zinc ion binding|carbon utilization	pper00910	Nitrogen metabolism
LOC18792368	101.677	58.7623	144.592	2.46299	1.30041	6.1382e-08	2.28168e-07	Up	1.18376	1.20238	1.9087	0.667129	0.639124	0.704272	GeneID:18792368	FT1	Galactoside 2-alpha-L-fucosyltransferase	GO:0006486,GO:0008107,GO:0016021,GO:0032580,GO:0042546,GO:0071555	protein glycosylation|galactoside 2-alpha-L-fucosyltransferase activity|integral component of membrane|Golgi cisterna membrane|cell wall biogenesis|cell wall organization
LOC109946887	132.69	81.4909	183.888	2.25082	1.17045	5.38678e-08	2.01121e-07	Up	2.46448	2.8813	2.8499	1.01734	1.85931	1.30999	GeneID:109946887
LOC18793961	82.6929	45.6848	119.701	2.6135	1.38598	5.34328e-08	1.99536e-07	Up	3.89109	5.3772	6.00439	2.19553	2.48969	2.03325	GeneID:18793961	CjBAp12	EG45-like domain containing protein	GO:0005576	extracellular region
LOC18777364	40.0519	16.5486	63.5552	3.84397	1.9426	4.68527e-08	1.75639e-07	Up	1.87551	1.55838	1.50782	0.436736	0.523003	0.522984	GeneID:18777364	CUL1	Cullin-1	GO:0000794,GO:0005634,GO:0005737,GO:0005819,GO:0005829,GO:0006511,GO:0007049,GO:0009524,GO:0009733,GO:0009734,GO:0009753,GO:0009793,GO:0009867,GO:0009873,GO:0010087,GO:0016567,GO:0031461,GO:0031625,GO:0042752,GO:0048366	condensed nuclear chromosome|nucleus|cytoplasm|spindle|cytosol|ubiquitin-dependent protein catabolic process|cell cycle|phragmoplast|response to auxin|auxin-activated signaling pathway|response to jasmonic acid|embryo development ending in seed dormancy|jasmonic acid mediated signaling pathway|ethylene-activated signaling pathway|phloem or xylem histogenesis|protein ubiquitination|cullin-RING ubi…
LOC18774736	21.8926	4.18215	39.6031	9.38181	3.22987	3.77775e-08	1.42831e-07	Up	0.266532	0.44027	0.21848	0.0410728	0.055088	0.0165672	GeneID:18774736		Putative ribonuclease H protein At1g65750	GO:0003676,GO:0004523,GO:0046872	nucleic acid binding|RNA-DNA hybrid ribonuclease activity|metal ion binding
LOC109946707	49.6045	19.9211	79.2879	3.97973	1.99267	2.33266e-08	8.95537e-08	Up	1.11324	1.19738	0.823959	0.472173	0.23948	0.196059	GeneID:109946707	MDL1	(R)-mandelonitrile lyase 1	GO:0005773,GO:0016614,GO:0033095,GO:0046593,GO:0050660	vacuole|oxidoreductase activity, acting on CH-OH group of donors|aleurone grain|mandelonitrile lyase activity|flavin adenine dinucleotide binding	pper00460	Cyanoamino acid metabolism
LOC18773195	152.865	99.7775	205.953	2.0692	1.04907	1.9762e-08	7.62455e-08	Up	4.63497	3.5942	4.6103	2.82226	2.17979	2.16206	GeneID:18773195	ARF1	ADP-ribosylation factor 1	GO:0005525,GO:0005794,GO:0015031,GO:0016192	GTP binding|Golgi apparatus|protein transport|vesicle-mediated transport	pper04144	Endocytosis
LOC18792142	99.6631	57.4996	141.827	2.4743	1.30702	1.88433e-08	7.28024e-08	Up	2.95649	1.90738	2.25083	1.17938	1.113	1.02953	GeneID:18792142	IP5P11	Type IV inositol polyphosphate 5-phosphatase 11	GO:0004439,GO:0005886,GO:0009651,GO:0009733,GO:0009737,GO:0009753,GO:0034485,GO:0043813,GO:0046855,GO:0046856	phosphatidylinositol-4,5-bisphosphate 5-phosphatase activity|plasma membrane|response to salt stress|response to auxin|response to abscisic acid|response to jasmonic acid|phosphatidylinositol-3,4,5-trisphosphate 5-phosphatase activity|phosphatidylinositol-3,5-bisphosphate 5-phosphatase activity|inositol phosphate dephosphorylation|phosphatidylinositol dephosphorylation
LOC18792434	167.971	108.793	227.148	2.08675	1.06126	1.81839e-08	7.04226e-08	Up	4.03136	4.1385	2.98085	2.46567	1.89964	1.7909	GeneID:18792434	RSS3	Protein RICE SALT SENSITIVE 3	GO:0005634,GO:0005737	nucleus|cytoplasm
LOC18783854	93.062	53.4629	132.661	2.48206	1.31154	1.79898e-08	6.97407e-08	Up	1.93109	2.07194	1.78773	0.858479	0.734322	1.09758	GeneID:18783854
LOC18781596	13.1703	0	26.3406	158.018	7.30394	1.76755e-08	6.85906e-08	Up	0.794826	1.19097	0.852001	0	0	0	GeneID:18781596		Putative F-box/FBD/LRR-repeat protein At4g03220
LOC18780837	99.651	58.4736	140.828	2.41298	1.27082	1.53325e-08	5.98452e-08	Up	1.0768	0.909479	1.11473	0.417338	0.473859	0.592302	GeneID:18780837	EIX1	Receptor-like protein EIX1	GO:0005886,GO:0016021,GO:0050832	plasma membrane|integral component of membrane|defense response to fungus
LOC18769663	210.577	139.988	281.166	2.01222	1.00879	1.50719e-08	5.88518e-08	Up	2.27778	1.5683	2.42562	1.02517	1.38698	1.18373	GeneID:18769663	RBOHE	Respiratory burst oxidase homolog protein E	GO:0004601,GO:0005509,GO:0016021,GO:0050664	peroxidase activity|calcium ion binding|integral component of membrane|oxidoreductase activity, acting on NAD(P)H, oxygen as acceptor	pper04016,pper04626	MAPK signaling pathway - plant|Plant-pathogen interaction
LOC18771749	60.5755	28.2189	92.9321	3.299	1.72203	1.42827e-08	5.58935e-08	Up	1.31336	0.878852	1.31308	0.304363	0.494428	0.427021	GeneID:18771749	PFK3	ATP-dependent 6-phosphofructokinase 3	GO:0003872,GO:0005524,GO:0005829,GO:0006002,GO:0006096,GO:0010053,GO:0046872	6-phosphofructokinase activity|ATP binding|cytosol|fructose 6-phosphate metabolic process|glycolytic process|root epidermal cell differentiation|metal ion binding	pper00010,pper00030,pper00051,pper00052,pper03018	Glycolysis / Gluconeogenesis|Pentose phosphate pathway|Fructose and mannose metabolism|Galactose metabolism|RNA degradation
LOC18780838	22.8301	0.2919	45.3682	139.734	7.12654	1.37241e-08	5.38378e-08	Up	0.431932	0.828704	0.82679	0	0.0154862	0	GeneID:18780838	AVT1I	Amino acid transporter AVT1I	GO:0003333,GO:0005774,GO:0005886,GO:0015171,GO:0016021	amino acid transmembrane transport|vacuolar membrane|plasma membrane|amino acid transmembrane transporter activity|integral component of membrane
LOC18771367	19.6876	2.7077	36.6675	13.4952	3.75437	1.08917e-08	4.31273e-08	Up	0.547174	0.746655	0.465778	0.0843198	0.0484681	0.0170057	GeneID:18771367		Uncharacterized acetyltransferase At3g50280	GO:0016747	transferase activity, transferring acyl groups other than amino-acyl groups
LOC18787817	171.154	108.155	234.153	2.16828	1.11655	9.37851e-09	3.73181e-08	Up	2.62533	2.51428	3.27891	1.91816	1.14852	1.41253	GeneID:18787817	UGT75L17	Crocetin glucosyltransferase, chloroplastic	GO:0009507,GO:0016758	chloroplast|transferase activity, transferring hexosyl groups
LOC18792693	18.6148	1.50071	35.7288	23.8403	4.57533	8.65424e-09	3.45636e-08	Up	0.785896	0.402999	0.488609	0.0329411	0.0315582	0.016609	GeneID:18792693
LOC18787031	24.8991	0.611878	49.1864	81.413	6.34719	7.48099e-09	2.9995e-08	Up	0.487638	0.793826	0.887032	0.0154845	0	0.0156146	GeneID:18787031	F3H-3	Flavanone 3-dioxygenase 3	GO:0009813,GO:0031418,GO:0045486,GO:0046872,GO:0051213,GO:0071456,GO:0080167	flavonoid biosynthetic process|L-ascorbic acid binding|naringenin 3-dioxygenase activity|metal ion binding|dioxygenase activity|cellular response to hypoxia|response to karrikin
LOC18784449	55.8759	25.9362	85.8157	3.30738	1.72569	6.04106e-09	2.4408e-08	Up	2.13818	2.33415	1.96841	0.711707	0.68183	0.850595	GeneID:18784449		Thaumatin-like protein 1	GO:0005576,GO:0006952	extracellular region|defense response
LOC18779188	29.3818	7.21891	51.5447	7.17157	2.84229	5.4934e-09	2.22693e-08	Up	0.866973	0.368178	0.700371	0.0789988	0.113524	0.119494	GeneID:18779188		Cytochrome P450 CYP72A219	GO:0004497,GO:0005506,GO:0016021,GO:0016705,GO:0020037	monooxygenase activity|iron ion binding|integral component of membrane|oxidoreductase activity, acting on paired donors, with incorporation or reduction of molecular oxygen|heme binding
LOC18782122	22.9853	3.04989	42.9207	14.1261	3.82029	4.98658e-09	2.02803e-08	Up	0.247859	0.495193	0.217382	0.0157411	0.00754013	0.0555568	GeneID:18782122	PBS1	Serine/threonine-protein kinase PBS1			pper04626	Plant-pathogen interaction
LOC18791524	53.9451	24.1345	83.7556	3.47911	1.79872	4.72913e-09	1.92676e-08	Up	0.994684	0.788758	0.78044	0.322365	0.247066	0.281731	GeneID:18791524	SEOB	Protein SIEVE ELEMENT OCCLUSION B	GO:0010088,GO:0042803,GO:0043621	phloem development|protein homodimerization activity|protein self-association
LOC18779930	154.876	95.8261	213.926	2.23124	1.15785	4.4731e-09	1.8259e-08	Up	2.75177	3.32661	2.57192	1.47728	1.1431	1.8478	GeneID:18779930	ADS3	Palmitoyl-monogalactosyldiacylglycerol delta-7 desaturase, chloroplastic	GO:0005789,GO:0006636,GO:0009579,GO:0009979,GO:0010205,GO:0016021,GO:0016717,GO:0031408,GO:0031969	endoplasmic reticulum membrane|unsaturated fatty acid biosynthetic process|thylakoid|16:0 monogalactosyldiacylglycerol desaturase activity|photoinhibition|integral component of membrane|oxidoreductase activity, acting on paired donors, with oxidation of a pair of donors resulting in the reduction of molecular oxygen to two molecules of water|oxylipin biosynthetic process|chloroplast membrane
LOC18786145	15.5331	0	31.0662	186.912	7.54622	3.79241e-09	1.55556e-08	Up	0.145918	0.163903	0.231493	0	0	0	GeneID:18786145	RPV1	TMV resistance protein N	GO:0005524,GO:0005737,GO:0007165,GO:0009626,GO:0043531	ATP binding|cytoplasm|signal transduction|plant-type hypersensitive response|ADP binding
LOC18788605	139.016	85.7453	192.287	2.24708	1.16805	3.30555e-09	1.36161e-08	Up	1.92546	1.72563	2.22865	1.20201	0.822537	0.995666	GeneID:18788605	SDE3	Probable RNA helicase SDE3	GO:0003724,GO:0005524,GO:0005829,GO:0009616,GO:0035194,GO:0043186	RNA helicase activity|ATP binding|cytosol|virus induced gene silencing|posttranscriptional gene silencing by RNA|P granule
LOC18787305	130.321	76.002	184.641	2.43418	1.28344	3.041e-09	1.2561e-08	Up	2.36611	2.06346	3.33646	1.40204	1.08869	1.19059	GeneID:18787305	ARP1	Probable RNA-binding protein ARP1	GO:0003729,GO:0005634,GO:0009414,GO:0009651,GO:0009737,GO:0010029	mRNA binding|nucleus|response to water deprivation|response to salt stress|response to abscisic acid|regulation of seed germination
LOC18771487	33.2219	8.21096	58.2329	7.13246	2.8344	2.02894e-09	8.47072e-09	Up	1.62477	1.38861	1.02011	0.389159	0.0699042	0.196215	GeneID:18771487	VRN1	B3 domain-containing transcription factor VRN1	GO:0003677,GO:0005654,GO:0009909,GO:0010048,GO:0043565	DNA binding|nucleoplasm|regulation of flower development|vernalization response|sequence-specific DNA binding
LOC18774496	107.7	58.9546	156.446	2.64438	1.40293	1.43693e-09	6.06161e-09	Up	1.7476	2.71561	2.27585	0.802133	1.05844	1.06833	GeneID:18774496	CYP81E8	Cytochrome P450 81E8	GO:0004497,GO:0005506,GO:0016021,GO:0016705,GO:0020037	monooxygenase activity|iron ion binding|integral component of membrane|oxidoreductase activity, acting on paired donors, with incorporation or reduction of molecular oxygen|heme binding	pper00943	Isoflavonoid biosynthesis
LOC18771304	17.7526	0	35.5052	212.769	7.73314	1.23745e-09	5.23606e-09	Up	0.459938	0.876018	0.611348	0	0	0	GeneID:18771304	PLP1	Patatin-like protein 1	GO:0004620,GO:0005737,GO:0006952,GO:0010311,GO:0016042,GO:0047372	phospholipase activity|cytoplasm|defense response|lateral root formation|lipid catabolic process|acylglycerol lipase activity
LOC18790240	43.8838	15.1008	72.6668	4.82411	2.27026	1.19208e-09	5.04848e-09	Up	2.40598	2.12155	2.72233	0.910428	0.436104	0.388419	GeneID:18790240
LOC18793087	120.037	71.4637	168.61	2.36601	1.24246	1.06681e-09	4.53577e-09	Up	2.85844	2.16744	2.54801	1.19813	1.13273	1.36717	GeneID:18793087	OPR2	12-oxophytodienoate reductase 2	GO:0005737,GO:0009611,GO:0010181,GO:0016629,GO:0031408	cytoplasm|response to wounding|FMN binding|12-oxophytodienoate reductase activity|oxylipin biosynthetic process	pper00592	alpha-Linolenic acid metabolism
LOC18788572	60.0287	25.2052	94.8523	3.7609	1.91108	1.04692e-09	4.45312e-09	Up	2.11952	1.78058	1.60498	0.692791	0.663708	0.32876	GeneID:18788572	XTH33	Probable xyloglucan endotransglucosylase/hydrolase protein 33	GO:0004553,GO:0005618,GO:0005887,GO:0009831,GO:0010411,GO:0016762,GO:0042546,GO:0048046	hydrolase activity, hydrolyzing O-glycosyl compounds|cell wall|integral component of plasma membrane|plant-type cell wall modification involved in multidimensional cell growth|xyloglucan metabolic process|xyloglucan:xyloglucosyl transferase activity|cell wall biogenesis|apoplast
LOC18778855	29.7504	0.306847	59.194	183.036	7.51598	1.01659e-09	4.32755e-09	Up	0.842937	0.696199	0.651104	0	0	0.0130989	GeneID:18778855	pho-4	Phosphate permease PHO89	GO:0005315,GO:0005886,GO:0005887,GO:0006817,GO:0015319,GO:0035435,GO:0042802,GO:0055085	inorganic phosphate transmembrane transporter activity|plasma membrane|integral component of plasma membrane|phosphate ion transport|sodium:inorganic phosphate symporter activity|phosphate ion transmembrane transport|identical protein binding|transmembrane transport
LOC18768188	23.0783	3.64137	42.5152	11.7311	3.55226	9.95696e-10	4.24082e-09	Up	1.62175	1.92347	2.33444	0.291327	0.0930323	0.19585	GeneID:18768188	ERF095	Ethylene-responsive transcription factor ERF095	GO:0003677,GO:0003700,GO:0005634,GO:0009873	DNA binding|DNA-binding transcription factor activity|nucleus|ethylene-activated signaling pathway
LOC18793238	23.306	0.916908	45.695	50.5049	5.65835	9.74855e-10	4.1557e-09	Up	0.515218	0.564526	0.722212	0.0276866	0	0.0139597	GeneID:18793238	RPV1	TMV resistance protein N	GO:0005524,GO:0005737,GO:0007165,GO:0009626,GO:0043531	ATP binding|cytoplasm|signal transduction|plant-type hypersensitive response|ADP binding
LOC18782251	155.601	95.7513	215.451	2.24972	1.16975	9.3e-10	3.9671e-09	Up	3.33189	3.64271	2.75985	1.6505	1.35315	1.98444	GeneID:18782251	GPDH	Glycerol-3-phosphate dehydrogenase [NAD(+)]	GO:0004367,GO:0005975,GO:0009331,GO:0042803,GO:0046168,GO:0051287	glycerol-3-phosphate dehydrogenase [NAD+] activity|carbohydrate metabolic process|glycerol-3-phosphate dehydrogenase complex|protein homodimerization activity|glycerol-3-phosphate catabolic process|NAD binding	pper00564	Glycerophospholipid metabolism
LOC18781410	128.194	75.3794	181.008	2.40151	1.26394	9.2276e-10	3.93795e-09	Up	2.26086	2.25452	1.87789	0.831051	0.962526	1.27582	GeneID:18781410	PPO	Polyphenol oxidase latent form, chloroplastic	GO:0004097,GO:0009543,GO:0046148,GO:0046872	catechol oxidase activity|chloroplast thylakoid lumen|pigment biosynthetic process|metal ion binding	pper00350,pper00950	Tyrosine metabolism|Isoquinoline alkaloid biosynthesis
LOC18777437	72.4319	33.4212	111.443	3.34746	1.74307	6.95448e-10	2.98823e-09	Up	2.64107	1.48468	2.19966	0.776501	0.724829	0.68264	GeneID:18777437	LHCB7	Chlorophyll a-b binding protein 7, chloroplastic	GO:0009416,GO:0009522,GO:0009523,GO:0009535,GO:0009637,GO:0009768,GO:0010218,GO:0016021,GO:0016168,GO:0018298	response to light stimulus|photosystem I|photosystem II|chloroplast thylakoid membrane|response to blue light|photosynthesis, light harvesting in photosystem I|response to far red light|integral component of membrane|chlorophyll binding|protein-chromophore linkage	pper00196	Photosynthesis - antenna proteins
LOC18793638	67.9415	32.7305	103.153	3.14898	1.65489	6.7548e-10	2.90628e-09	Up	1.67338	1.56572	1.57582	0.524412	0.690797	0.545346	GeneID:18793638	EPFL4	EPIDERMAL PATTERNING FACTOR-like protein 4	GO:0005576,GO:0010052,GO:0010374	extracellular region|guard cell differentiation|stomatal complex development
LOC109950559	199.429	132.442	266.416	2.01072	1.00771	5.91921e-10	2.55981e-09	Up	7.90486	7.64195	5.89963	4.18409	4.17095	3.93417	GeneID:109950559
LOC18766156	145.68	84.823	206.537	2.43466	1.28372	5.10189e-10	2.21545e-09	Up	3.24072	3.34796	4.39002	1.2688	1.8948	2.03209	GeneID:18766156
LOC18779050	91.8609	48.626	135.096	2.77848	1.4743	5.1024e-10	2.21545e-09	Up	3.09601	2.688	3.46622	1.08142	1.54252	1.21168	GeneID:18779050		Probable glutathione S-transferase	GO:0004364,GO:0009734	glutathione transferase activity|auxin-activated signaling pathway	pper00480	Glutathione metabolism
LOC18777459	168.424	97.7227	239.126	2.44599	1.29042	3.93831e-10	1.723e-09	Up	6.28475	5.55425	6.93415	1.92886	3.85417	3.05655	GeneID:18777459	GSTU10	Glutathione S-transferase U10	GO:0004364,GO:0005737,GO:0005829,GO:0006749,GO:0009407	glutathione transferase activity|cytoplasm|cytosol|glutathione metabolic process|toxin catabolic process	pper00480	Glutathione metabolism
LOC18768244	173.071	111.628	234.514	2.10096	1.07105	3.81669e-10	1.67215e-09	Up	1.49289	1.44559	1.56579	0.667554	0.878548	0.924753	GeneID:18768244	N	TMV resistance protein N	GO:0005524,GO:0005737,GO:0007165,GO:0009626,GO:0043531	ATP binding|cytoplasm|signal transduction|plant-type hypersensitive response|ADP binding
LOC109950244	59.7942	25.4013	94.1871	3.71883	1.89485	3.78602e-10	1.65909e-09	Up	1.59386	1.46495	1.97726	0.619278	0.377543	0.567713	GeneID:109950244
LOC18766551	59.8853	25.2219	94.5486	3.75033	1.90702	3.65336e-10	1.6024e-09	Up	1.74073	1.36341	1.53149	0.567876	0.544037	0.312354	GeneID:18766551		Probably inactive leucine-rich repeat receptor-like protein kinase At5g48380
LOC18774850	111.489	64.8253	158.153	2.44228	1.28823	3.60824e-10	1.58332e-09	Up	3.07622	2.86268	2.91548	1.57245	1.26164	1.34782	GeneID:18774850	CAD	Probable mannitol dehydrogenase	GO:0008270,GO:0046029	zinc ion binding|mannitol dehydrogenase activity
LOC18780431	164.451	100.597	228.304	2.26863	1.18182	3.46991e-10	1.52365e-09	Up	5.00875	4.40491	3.66165	1.80986	2.62009	2.21036	GeneID:18780431		Putative F-box protein At1g50870
LOC18784123	131.414	74.9798	187.849	2.5122	1.32895	3.04022e-10	1.34134e-09	Up	4.2613	3.38178	3.21825	1.80644	1.24448	1.94443	GeneID:18784123	GLIP2	GDSL esterase/lipase 2	GO:0005576,GO:0006629,GO:0009723,GO:0009734,GO:0009751,GO:0009753,GO:0009814,GO:0010930,GO:0016042,GO:0016298	extracellular region|lipid metabolic process|response to ethylene|auxin-activated signaling pathway|response to salicylic acid|response to jasmonic acid|defense response, incompatible interaction|negative regulation of auxin mediated signaling pathway|lipid catabolic process|lipase activity
LOC18793068	104.754	56.9067	152.602	2.67553	1.41982	1.54468e-10	6.94283e-10	Up	3.80697	4.88904	4.14128	2.12761	1.81181	1.57932	GeneID:18793068	EMG1	Ribosomal RNA small subunit methyltransferase NEP1	GO:0000447,GO:0000472,GO:0000480,GO:0005634,GO:0005654,GO:0005730,GO:0005737,GO:0005880,GO:0006364,GO:0019843,GO:0030686,GO:0031167,GO:0032040,GO:0034399,GO:0042274,GO:0042802,GO:0070037,GO:0070475	endonucleolytic cleavage in ITS1 to separate SSU-rRNA from 5.8S rRNA and LSU-rRNA from tricistronic rRNA transcript (SSU-rRNA, 5.8S rRNA, LSU-rRNA)|endonucleolytic cleavage to generate mature 5'-end of SSU-rRNA from (SSU-rRNA, 5.8S rRNA, LSU-rRNA)|endonucleolytic cleavage in 5'-ETS of tricistronic rRNA transcript (SSU-rRNA, 5.8S rRNA, LSU-rRNA)|nucleus|nucleoplasm|nucleolus|cytoplasm|nuclear micr…	pper03008	Ribosome biogenesis in eukaryotes
LOC18788671	108.79	59.439	158.141	2.66382	1.4135	1.44755e-10	6.51986e-10	Up	13.2482	12.1553	11.5963	4.43586	4.80052	6.79256	GeneID:18788671
LOC18787113	165.766	101.423	230.108	2.26699	1.18078	1.36778e-10	6.16626e-10	Up	1.81486	1.80818	2.25741	0.906027	1.21175	0.868413	GeneID:18787113	NGA1	B3 domain-containing transcription factor NGA1	GO:0003677,GO:0003700,GO:0005634,GO:0009908,GO:0048366,GO:1901371	DNA binding|DNA-binding transcription factor activity|nucleus|flower development|leaf development|regulation of leaf morphogenesis
LOC18785565	162.224	102.57	221.878	2.16218	1.11249	9.82534e-11	4.4731e-10	Up	2.54519	2.81707	2.51155	1.49555	1.22979	1.47042	GeneID:18785565	CSLA9	Glucomannan 4-beta-mannosyltransferase 9	GO:0000139,GO:0009294,GO:0009617,GO:0016021,GO:0047259,GO:0051753,GO:0071555	Golgi membrane|DNA mediated transformation|response to bacterium|integral component of membrane|glucomannan 4-beta-mannosyltransferase activity|mannan synthase activity|cell wall organization
LOC18775730	214.939	137.714	292.165	2.1271	1.08889	8.60278e-11	3.93311e-10	Up	4.19717	3.22995	3.66744	2.38566	1.60879	2.0294	GeneID:18775730
LOC109948410	39.7433	0.306847	79.1798	244.605	7.93431	7.71128e-11	3.53384e-10	Up	1.2555	1.15817	0.882254	0	0	0.0147408	GeneID:109948410	CCT3	T-complex protein 1 subunit gamma	GO:0005524,GO:0005829,GO:0005832,GO:0006457,GO:0051082	ATP binding|cytosol|chaperonin-containing T-complex|protein folding|unfolded protein binding
LOC18773163	92.3152	9.13696	175.493	19.2612	4.26763	7.02403e-11	3.22574e-10	Up	3.65268	4.32173	1.87699	0.256488	0.0567047	0.278539	GeneID:18773163	CAD	Probable mannitol dehydrogenase	GO:0008270,GO:0046029	zinc ion binding|mannitol dehydrogenase activity
LOC18770844	82.5366	39.7096	125.364	3.15273	1.6566	7.02009e-11	3.2247e-10	Up	1.52958	1.6109	1.22658	0.415999	0.57436	0.604567	GeneID:18770844	ARF31	B3 domain-containing protein At2g36080	GO:0003677,GO:0003700,GO:0005634,GO:0045892,GO:0080167	DNA binding|DNA-binding transcription factor activity|nucleus|negative regulation of transcription, DNA-templated|response to karrikin
LOC18767354	192.015	121.405	262.625	2.15983	1.11092	6.25605e-11	2.88328e-10	Up	3.89325	4.48226	3.22122	1.89247	2.02108	2.26815	GeneID:18767354	LSH3	Protein LIGHT-DEPENDENT SHORT HYPOCOTYLS 3	GO:0003677,GO:0005634,GO:0009299,GO:0009416,GO:0010199,GO:0010492,GO:0048441,GO:0048834,GO:0090698	DNA binding|nucleus|mRNA transcription|response to light stimulus|organ boundary specification between lateral organs and the meristem|maintenance of shoot apical meristem identity|petal development|specification of petal number|post-embryonic plant morphogenesis
LOC18766069	51.4492	17.1382	85.7601	4.98535	2.3177	4.76636e-11	2.21351e-10	Up	0.853824	1.52646	1.51996	0.335516	0.321431	0.241668	GeneID:18766069
LOC18793571	1568.72	908.512	2228.93	2.45351	1.29485	4.73402e-11	2.19955e-10	Up	47.2666	46.2508	69.1362	25.4564	26.3506	24.5599	GeneID:18793571	EP3	Endochitinase EP3	GO:0000272,GO:0004568,GO:0005618,GO:0006032,GO:0006952,GO:0008061,GO:0009611,GO:0009617,GO:0010262,GO:0016998	polysaccharide catabolic process|chitinase activity|cell wall|chitin catabolic process|defense response|chitin binding|response to wounding|response to bacterium|somatic embryogenesis|cell wall macromolecule catabolic process	pper00520	Amino sugar and nucleotide sugar metabolism
LOC18779004	213.785	130.579	296.992	2.26717	1.18089	2.08759e-11	9.88149e-11	Up	6.27852	9.15345	8.03643	3.88642	4.70728	3.30323	GeneID:18779004	ATG8C	Autophagy-related protein 8C	GO:0000421,GO:0005874,GO:0006914,GO:0006995,GO:0015031,GO:0031410	autophagosome membrane|microtubule|autophagy|cellular response to nitrogen starvation|protein transport|cytoplasmic vesicle	pper04136	Autophagy - other
LOC18768372	157.08	94.6052	219.556	2.318	1.21288	1.77411e-11	8.44495e-11	Up	5.97641	6.60652	5.05002	3.18771	2.78363	2.7878	GeneID:18768372		Pathogen-related protein	GO:0006952,GO:0009607	defense response|response to biotic stimulus
LOC18788464	232.564	150.422	314.706	2.09561	1.06737	1.74703e-11	8.32218e-11	Up	5.46969	4.03832	3.94458	2.32565	2.61613	2.46624	GeneID:18788464	ZHD11	Zinc-finger homeodomain protein 11	GO:0003677,GO:0003700,GO:0005634,GO:0009414,GO:0042803,GO:0045893,GO:0046872	DNA binding|DNA-binding transcription factor activity|nucleus|response to water deprivation|protein homodimerization activity|positive regulation of transcription, DNA-templated|metal ion binding
LOC18783768	52.0457	17.0803	87.0111	5.08584	2.34649	1.71899e-11	8.19261e-11	Up	0.451142	0.446603	0.686181	0.127769	0.153006	0.0773055	GeneID:18783768	IOS1	LRR receptor-like serine/threonine-protein kinase IOS1	GO:0002229,GO:0002237,GO:0002238,GO:0002239,GO:0004674,GO:0005524,GO:0005886,GO:0009620,GO:0009738,GO:0009788,GO:0010200,GO:0016021,GO:0042802,GO:0042803,GO:0090406,GO:1900150,GO:1900426,GO:1902289,GO:2000071	defense response to oomycetes|response to molecule of bacterial origin|response to molecule of fungal origin|response to oomycetes|protein serine/threonine kinase activity|ATP binding|plasma membrane|response to fungus|abscisic acid-activated signaling pathway|negative regulation of abscisic acid-activated signaling pathway|response to chitin|integral component of membrane|identical protein bindi…
LOC18779255	118.54	10.4959	226.584	21.5651	4.43063	1.32802e-11	6.36833e-11	Up	7.37552	7.66799	6.73225	0.641245	0.452661	0.0680668	GeneID:18779255		Non-specific lipid-transfer protein	GO:0006869,GO:0008289	lipid transport|lipid binding
LOC18791105	138.952	80.2883	197.616	2.45895	1.29804	1.23885e-11	5.95101e-11	Up	2.30652	2.84791	2.52831	1.25627	1.02039	1.32191	GeneID:18791105		Aspartyl protease family protein At5g10770	GO:0004190,GO:0005886,GO:0006508,GO:0030163,GO:0031225	aspartic-type endopeptidase activity|plasma membrane|proteolysis|protein catabolic process|anchored component of membrane
LOC18789539	93.6757	45.0933	142.258	3.14275	1.65203	9.85986e-12	4.77769e-11	Up	2.13996	3.20862	2.61584	0.885168	1.07414	0.952116	GeneID:18789539		Jasmonate O-methyltransferase	GO:0005634,GO:0005737,GO:0009611,GO:0009694,GO:0030795,GO:0031408,GO:0102078	nucleus|cytoplasm|response to wounding|jasmonic acid metabolic process|jasmonate O-methyltransferase activity|oxylipin biosynthetic process|methyl jasmonate methylesterase activity	pper00592	alpha-Linolenic acid metabolism
LOC18782168	254.413	158.157	350.67	2.21963	1.15032	9.58384e-12	4.64858e-11	Up	4.07023	4.18401	4.69456	2.82613	1.60214	2.30083	GeneID:18782168	CIA2	Protein CHLOROPLAST IMPORT APPARATUS 2	GO:0005634,GO:0006355,GO:0009507,GO:0045036	nucleus|regulation of transcription, DNA-templated|chloroplast|protein targeting to chloroplast
LOC18766894	38.8319	7.71484	69.949	8.97425	3.16579	8.73799e-12	4.24892e-11	Up	1.03779	1.68942	1.78455	0.11328	0.368982	0.0913855	GeneID:18766894	URGT2	UDP-rhamnose/UDP-galactose transporter 2	GO:0000139,GO:0005794,GO:0008643,GO:0015297,GO:0016021,GO:0022857,GO:0048354	Golgi membrane|Golgi apparatus|carbohydrate transport|antiporter activity|integral component of membrane|transmembrane transporter activity|mucilage biosynthetic process involved in seed coat development
LOC18786753	90.257	44.6612	135.853	3.04881	1.60825	6.41657e-12	3.14451e-11	Up	4.29804	3.7108	4.44267	1.67286	1.35607	1.68692	GeneID:18786753	ERF023	Ethylene-responsive transcription factor ERF023	GO:0003677,GO:0003700,GO:0005634,GO:0009873	DNA binding|DNA-binding transcription factor activity|nucleus|ethylene-activated signaling pathway
LOC18770094	267.302	175.76	358.845	2.03981	1.02844	6.3561e-12	3.11645e-11	Up	11.7367	11.1238	11.0211	5.76812	7.93962	5.41546	GeneID:18770094	SAUR76	Auxin-responsive protein SAUR76	GO:0005634,GO:0005737,GO:0007275,GO:0009733,GO:0009873,GO:0019897,GO:0030307	nucleus|cytoplasm|multicellular organism development|response to auxin|ethylene-activated signaling pathway|extrinsic component of plasma membrane|positive regulation of cell growth
LOC18779313	26.1893	2.41762	49.961	20.702	4.3717	5.64678e-12	2.77356e-11	Up	0.538784	0.67386	0.746577	0.0550812	0.0263845	0.0277721	GeneID:18779313		Cytochrome P450 CYP72A219	GO:0004497,GO:0005506,GO:0016021,GO:0016705,GO:0020037	monooxygenase activity|iron ion binding|integral component of membrane|oxidoreductase activity, acting on paired donors, with incorporation or reduction of molecular oxygen|heme binding
LOC18783109	197.836	124.996	270.676	2.16777	1.11621	5.10461e-12	2.51234e-11	Up	3.33831	3.0764	3.92121	1.64856	1.82332	2.02734	GeneID:18783109	LPXB	Probable lipid-A-disaccharide synthase, mitochondrial	GO:0005543,GO:0005739,GO:0005829,GO:0008915,GO:0009245,GO:2001289	phospholipid binding|mitochondrion|cytosol|lipid-A-disaccharide synthase activity|lipid A biosynthetic process|lipid X metabolic process
LOC109948232	30.1789	0	60.3578	363.01	8.50386	4.85511e-12	2.39379e-11	Up	1.1106	1.10563	0.860813	0	0	0	GeneID:109948232	UGT85A23	7-deoxyloganetin glucosyltransferase	GO:0035251,GO:1900994	UDP-glucosyltransferase activity|(-)-secologanin biosynthetic process
LOC18787509	149.348	89.6346	209.061	2.3318	1.22144	4.82601e-12	2.38005e-11	Up	1.64273	1.57125	1.50934	0.706008	0.835963	0.791936	GeneID:18787509	CNGC1	Cyclic nucleotide-gated ion channel 1	GO:0005216,GO:0005516,GO:0005886,GO:0016021,GO:0030552,GO:0030553	ion channel activity|calmodulin binding|plasma membrane|integral component of membrane|cAMP binding|cGMP binding	pper04626	Plant-pathogen interaction
LOC18768910	36.577	7.51262	65.6414	8.70271	3.12147	3.229e-12	1.61085e-11	Up	0.336254	0.57849	0.581622	0.0400403	0.0767188	0.0807537	GeneID:18768910	MIK2	MDIS1-interacting receptor like kinase 2
LOC18776171	140.579	80.3392	200.82	2.501	1.32251	3.02457e-12	1.51159e-11	Up	1.42395	1.23306	1.10276	0.611317	0.598249	0.523656	GeneID:18776171	NUP98A	Nuclear pore complex protein NUP98A	GO:0000973,GO:0003723,GO:0005634,GO:0005635,GO:0005737,GO:0006405,GO:0006406,GO:0006606,GO:0008139,GO:0017056,GO:0031965,GO:0034398,GO:0044614,GO:1902446	posttranscriptional tethering of RNA polymerase II gene DNA at nuclear periphery|RNA binding|nucleus|nuclear envelope|cytoplasm|RNA export from nucleus|mRNA export from nucleus|protein import into nucleus|nuclear localization sequence binding|structural constituent of nuclear pore|nuclear membrane|telomere tethering at nuclear periphery|nuclear pore cytoplasmic filaments|regulation of shade avoid…	pper03013	Nucleocytoplasmic transport
LOC18766472	61.1806	17.8299	104.531	5.88802	2.55778	2.64138e-12	1.32382e-11	Up	1.55541	0.846871	0.878711	0.12114	0.179358	0.344265	GeneID:18766472	THRRS	Threonine--tRNA ligase, mitochondrial 1	GO:0004829,GO:0005524,GO:0005618,GO:0005737,GO:0005739,GO:0005829,GO:0005886,GO:0006435,GO:0009507,GO:0016020,GO:0046872	threonine-tRNA ligase activity|ATP binding|cell wall|cytoplasm|mitochondrion|cytosol|plasma membrane|threonyl-tRNA aminoacylation|chloroplast|membrane|metal ion binding	pper00970	Aminoacyl-tRNA biosynthesis
LOC18791444	145.196	84.459	205.932	2.43437	1.28355	2.0013e-12	1.00928e-11	Up	2.86363	3.18345	3.21502	1.31085	1.63408	1.43335	GeneID:18791444	CYP76B6	Geraniol 8-hydroxylase	GO:0005506,GO:0005789,GO:0016021,GO:0016099,GO:0016709,GO:0020037	iron ion binding|endoplasmic reticulum membrane|integral component of membrane|monoterpenoid biosynthetic process|oxidoreductase activity, acting on paired donors, with incorporation or reduction of molecular oxygen, NAD(P)H as one donor, and incorporation of one atom of oxygen|heme binding
LOC18783990	290.149	185.8	394.499	2.12073	1.08456	1.24737e-12	6.35995e-12	Up	5.50847	5.97054	5.06118	2.22349	3.35745	3.40039	GeneID:18783990
LOC18773079	187.253	114.372	260.134	2.2796	1.18878	1.15941e-12	5.91923e-12	Up	11.6307	9.45068	9.74411	5.69865	4.46318	5.45293	GeneID:18773079		Non-specific lipid-transfer protein 1	GO:0006869,GO:0008289	lipid transport|lipid binding
LOC18773721	114.604	55.2512	173.956	3.14451	1.65284	1.11162e-12	5.68564e-12	Up	2.82324	2.75024	2.22145	0.629453	1.14575	1.07906	GeneID:18773721	CAD	Probable mannitol dehydrogenase	GO:0008270,GO:0046029	zinc ion binding|mannitol dehydrogenase activity
LOC18790050	245.102	162.059	328.145	2.02863	1.02051	9.33907e-13	4.79569e-12	Up	8.97044	7.17357	7.54224	4.66198	4.36918	4.44567	GeneID:18790050
LOC18791446	64.0556	21.197	106.914	5.06109	2.33945	7.75287e-13	3.99065e-12	Up	1.40357	1.34112	2.12597	0.511575	0.229734	0.370785	GeneID:18791446	RGA1	Putative disease resistance protein RGA1	GO:0005524,GO:0006952,GO:0043531	ATP binding|defense response|ADP binding
LOC18767020	267.02	171.877	362.163	2.10689	1.07512	6.15794e-13	3.19338e-12	Up	4.84498	5.35357	4.42463	2.9072	2.13303	2.96024	GeneID:18767020	LACS2	Long chain acyl-CoA synthetase 2	GO:0004467,GO:0005524,GO:0005783,GO:0006631,GO:0009506,GO:0010143,GO:0010311,GO:0031957,GO:0050832,GO:0102391	long-chain fatty acid-CoA ligase activity|ATP binding|endoplasmic reticulum|fatty acid metabolic process|plasmodesma|cutin biosynthetic process|lateral root formation|very long-chain fatty acid-CoA ligase activity|defense response to fungus|decanoate-CoA ligase activity
LOC18782966	86.5555	38.095	135.016	3.55307	1.82906	3.30526e-13	1.73723e-12	Up	1.3954	1.23172	1.17237	0.405073	0.312348	0.51807	GeneID:18782966	ITN1	Ankyrin repeat-containing protein ITN1	GO:0005634,GO:0005886,GO:0009651,GO:0016020,GO:0016021,GO:0034613	nucleus|plasma membrane|response to salt stress|membrane|integral component of membrane|cellular protein localization
LOC18768743	34.6018	5.4154	63.7882	11.8009	3.56082	3.00919e-13	1.58461e-12	Up	1.03153	0.699679	0.99823	0.150128	0.0862955	0.030278	GeneID:18768743	SCR	Protein SCARECROW	GO:0003700,GO:0005634,GO:0008356,GO:0009630,GO:0009956,GO:0043565,GO:0048366,GO:0051457,GO:0090610	DNA-binding transcription factor activity|nucleus|asymmetric cell division|gravitropism|radial pattern formation|sequence-specific DNA binding|leaf development|maintenance of protein location in nucleus|bundle sheath cell fate specification
LOC18773252	31.7411	4.54878	58.9334	13.033	3.7041	3.00231e-13	1.58142e-12	Up	0.58294	0.5435	0.738486	0.0555321	0.0319205	0.0783984	GeneID:18773252	HSP70	Heat shock cognate 70 kDa protein	GO:0005524	ATP binding	pper03040,pper04141,pper04144	Spliceosome|Protein processing in endoplasmic reticulum|Endocytosis
LOC18770078	45.2499	11.0399	79.46	7.17495	2.84297	2.49684e-13	1.32054e-12	Up	0.538564	0.384735	0.436049	0.0480299	0.115034	0.0544879	GeneID:18770078	VRN1	B3 domain-containing transcription factor VRN1	GO:0003677,GO:0005654,GO:0009909,GO:0010048,GO:0043565	DNA binding|nucleoplasm|regulation of flower development|vernalization response|sequence-specific DNA binding
LOC18778105	201.057	120.562	281.551	2.32915	1.21981	1.53326e-13	8.17372e-13	Up	1.83299	2.26328	1.71275	0.964002	1.04158	0.862469	GeneID:18778105
LOC18783603	192.098	115.793	268.403	2.32202	1.21538	1.48851e-13	7.94172e-13	Up	4.46594	3.7384	3.76251	1.83122	1.82932	2.28854	GeneID:18783603	CCR1	Cinnamoyl-CoA reductase 1	GO:0005829,GO:0007623,GO:0009409,GO:0009809,GO:0016491,GO:0016616,GO:0016621,GO:0050662	cytosol|circadian rhythm|response to cold|lignin biosynthetic process|oxidoreductase activity|oxidoreductase activity, acting on the CH-OH group of donors, NAD or NADP as acceptor|cinnamoyl-CoA reductase activity|coenzyme binding	pper00940	Phenylpropanoid biosynthesis
LOC18773987	102.45	40.39	164.51	4.06306	2.02257	1.17161e-13	6.27683e-13	Up	1.76875	1.88413	2.17592	0.634398	0.750771	0.263419	GeneID:18773987	FLA12	Fasciclin-like arabinogalactan protein 12	GO:0005886,GO:0009834,GO:0031225	plasma membrane|plant-type secondary cell wall biogenesis|anchored component of membrane
LOC18771875	268.342	166.467	370.218	2.22985	1.15694	1.15943e-13	6.21329e-13	Up	2.6194	2.00074	2.37377	1.21992	0.965458	1.43744	GeneID:18771875
LOC18768352	48.6184	13.8843	83.3525	6.01022	2.58742	9.59786e-14	5.17624e-13	Up	0.625622	0.656118	0.713614	0.168097	0.104676	0.110182	GeneID:18768352	RPM1	Disease resistance protein RPM1			pper04626	Plant-pathogen interaction
LOC18793271	97.3207	44.0892	150.552	3.41823	1.77325	8.00554e-14	4.33191e-13	Up	2.41592	2.38603	2.11136	0.999742	0.617918	0.715458	GeneID:18793271	PLP2	Patatin-like protein 2	GO:0004620,GO:0005737,GO:0006629,GO:0009626,GO:0016020,GO:0016042,GO:0016298,GO:0031408,GO:0046686,GO:0047372,GO:0051607,GO:0071456	phospholipase activity|cytoplasm|lipid metabolic process|plant-type hypersensitive response|membrane|lipid catabolic process|lipase activity|oxylipin biosynthetic process|response to cadmium ion|acylglycerol lipase activity|defense response to virus|cellular response to hypoxia
LOC18766920	185.679	100.436	270.921	2.6977	1.43173	5.76063e-14	3.1399e-13	Up	1.66265	1.30548	1.56022	0.469298	0.831754	0.632962	GeneID:18766920	N	TMV resistance protein N	GO:0005524,GO:0005737,GO:0007165,GO:0009626,GO:0043531	ATP binding|cytoplasm|signal transduction|plant-type hypersensitive response|ADP binding
LOC18775457	259.3	169.701	348.899	2.05977	1.04248	5.0042e-14	2.73604e-13	Up	5.47948	4.64995	5.55091	3.15486	2.72018	2.91097	GeneID:18775457	FLA12	Fasciclin-like arabinogalactan protein 12	GO:0005886,GO:0009834,GO:0031225	plasma membrane|plant-type secondary cell wall biogenesis|anchored component of membrane
LOC18779114	45.0424	8.13763	81.9472	10.0888	3.33468	3.03338e-14	1.67547e-13	Up	0.898068	0.831199	1.81665	0.10625	0.130872	0.168368	GeneID:18779114	CYP71D11	Cytochrome P450 71D11 (Fragment)	GO:0004497,GO:0005506,GO:0016705,GO:0020037	monooxygenase activity|iron ion binding|oxidoreductase activity, acting on paired donors, with incorporation or reduction of molecular oxygen|heme binding
LOC109949301	249.762	159.678	339.847	2.12898	1.09016	2.90254e-14	1.60503e-13	Up	11.6741	11.7095	13.0529	7.56568	6.23839	5.92123	GeneID:109949301		14 kDa proline-rich protein DC2.15	GO:0016021	integral component of membrane
LOC18773360	211.866	121.136	302.596	2.49333	1.31807	2.29538e-14	1.2751e-13	Up	4.67943	5.63015	5.05252	1.7296	2.68193	2.67914	GeneID:18773360	SDR2a	Short-chain dehydrogenase reductase 2a	GO:0016491	oxidoreductase activity
LOC18777047	215.89	123.185	308.594	2.50082	1.3224	1.56959e-14	8.79715e-14	Up	3.58656	4.72857	4.23924	1.51475	1.94401	2.32004	GeneID:18777047	MYC2	Transcription factor MYC2	GO:0003677,GO:0003700,GO:0005634,GO:0009269,GO:0009611,GO:0009737,GO:0009738,GO:0009753,GO:0009963,GO:0010200,GO:0019900,GO:0043565,GO:0043619,GO:0045893,GO:0046983,GO:0051090,GO:0051289,GO:2000068	DNA binding|DNA-binding transcription factor activity|nucleus|response to desiccation|response to wounding|response to abscisic acid|abscisic acid-activated signaling pathway|response to jasmonic acid|positive regulation of flavonoid biosynthetic process|response to chitin|kinase binding|sequence-specific DNA binding|regulation of transcription from RNA polymerase II promoter in response to oxida…
LOC18786552	94.9731	41.1397	148.807	3.61786	1.85514	1.5087e-14	8.46317e-14	Up	3.35488	2.90138	4.09568	1.02536	1.28637	0.984743	GeneID:18786552	CYCH1-1	Cyclin-H1-1	GO:0000307,GO:0004672,GO:0005634,GO:0005737,GO:0006355,GO:0007049,GO:0009414,GO:0009637,GO:0010119,GO:0016538,GO:0045737,GO:0045944,GO:0051301,GO:0072593,GO:1901409,GO:1990069,GO:2000070	cyclin-dependent protein kinase holoenzyme complex|protein kinase activity|nucleus|cytoplasm|regulation of transcription, DNA-templated|cell cycle|response to water deprivation|response to blue light|regulation of stomatal movement|cyclin-dependent protein serine/threonine kinase regulator activity|positive regulation of cyclin-dependent protein serine/threonine kinase activity|positive regulatio…
LOC18791118	225.359	136.961	313.758	2.29703	1.19977	1.35367e-14	7.61332e-14	Up	9.42424	7.25471	9.2134	4.54678	3.82876	4.64341	GeneID:18791118	HSP22.0	22.0 kDa class IV heat shock protein	GO:0000302,GO:0005783,GO:0005788,GO:0006457,GO:0009408,GO:0009651,GO:0042542,GO:0043621,GO:0051082,GO:0051259	response to reactive oxygen species|endoplasmic reticulum|endoplasmic reticulum lumen|protein folding|response to heat|response to salt stress|response to hydrogen peroxide|protein self-association|unfolded protein binding|protein complex oligomerization	pper04141	Protein processing in endoplasmic reticulum
LOC18771933	212.519	26.6614	398.376	14.958	3.90285	1.23867e-14	6.97864e-14	Up	4.66554	4.3839	4.54762	0.17974	0.241073	0.628338	GeneID:18771933	CYP707A2	Abscisic acid 8'-hydroxylase 2	GO:0004497,GO:0005506,GO:0009639,GO:0009687,GO:0010114,GO:0010295,GO:0016021,GO:0016125,GO:0020037,GO:0046345,GO:0048838,GO:0055114	monooxygenase activity|iron ion binding|response to red or far red light|abscisic acid metabolic process|response to red light|(+)-abscisic acid 8'-hydroxylase activity|integral component of membrane|sterol metabolic process|heme binding|abscisic acid catabolic process|release of seed from dormancy|oxidation-reduction process	pper00906	Carotenoid biosynthesis
LOC18783824	218.139	137.3	298.978	2.17694	1.1223	9.49824e-15	5.38409e-14	Up	12.4219	12.6817	12.7247	7.1081	6.63947	6.27187	GeneID:18783824	SAUR41	Auxin-responsive protein SAUR41	GO:0005737,GO:0009734,GO:0009958,GO:0040008,GO:0060918,GO:0090057	cytoplasm|auxin-activated signaling pathway|positive gravitropism|regulation of growth|auxin transport|root radial pattern formation	pper04075	Plant hormone signal transduction
LOC18776034	215.267	131.783	298.751	2.27028	1.18287	8.01961e-15	4.5579e-14	Up	2.57644	2.05965	2.20285	1.12492	1.21626	1.13438	GeneID:18776034	BHLH157	Transcription factor bHLH157	GO:0003677,GO:0003700,GO:0005634,GO:0007140,GO:0046983,GO:0048316,GO:0048364,GO:0051321,GO:0071365,GO:0090058	DNA binding|DNA-binding transcription factor activity|nucleus|male meiotic nuclear division|protein dimerization activity|seed development|root development|meiotic cell cycle|cellular response to auxin stimulus|metaxylem development
LOC18781915	78.2061	30.5	125.912	4.13434	2.04766	5.86613e-15	3.35361e-14	Up	1.5132	1.43695	1.2616	0.37586	0.326324	0.473775	GeneID:18781915	COBL4	COBRA-like protein 4	GO:0005774,GO:0005886,GO:0009664,GO:0009832,GO:0009834,GO:0010215,GO:0031225,GO:0046658,GO:0052324	vacuolar membrane|plasma membrane|plant-type cell wall organization|plant-type cell wall biogenesis|plant-type secondary cell wall biogenesis|cellulose microfibril organization|anchored component of membrane|anchored component of plasma membrane|plant-type cell wall cellulose biosynthetic process
LOC109949457	116.728	58.1133	175.343	3.01867	1.59391	5.28481e-15	3.02929e-14	Up	2.60058	2.51755	2.9361	1.08037	1.01957	0.975625	GeneID:109949457
LOC18782931	275.704	181.038	370.37	2.04514	1.0322	5.27746e-15	3.02597e-14	Up	3.80433	3.62987	3.37561	1.89589	2.1992	1.9945	GeneID:18782931		Receptor-like serine/threonine-protein kinase At3g01300
LOC109949233	39.0092	5.99697	72.0215	11.9595	3.58009	4.0599e-15	2.3389e-14	Up	1.01062	1.11873	0.765545	0.0423605	0.121747	0.113911	GeneID:109949233	IDM1	Increased DNA methylation 1	GO:0004402,GO:0005634,GO:0009506,GO:0010385,GO:0042393,GO:0043971,GO:0043972,GO:0044030,GO:0044154,GO:0046872,GO:0080188	histone acetyltransferase activity|nucleus|plasmodesma|double-stranded methylated DNA binding|histone binding|histone H3-K18 acetylation|histone H3-K23 acetylation|regulation of DNA methylation|histone H3-K14 acetylation|metal ion binding|RNA-directed DNA methylation
LOC18786617	319.325	209.322	429.328	2.04865	1.03468	3.95382e-15	2.27982e-14	Up	7.88497	9.60228	8.40882	5.38123	4.30288	4.871	GeneID:18786617	CYCU4-1	Cyclin-U4-1	GO:0000079,GO:0007049,GO:0019901,GO:0051301	regulation of cyclin-dependent protein serine/threonine kinase activity|cell cycle|protein kinase binding|cell division
LOC18771663	127.495	60.3864	194.604	3.22858	1.6909	2.41537e-15	1.40777e-14	Up	1.95139	1.32004	1.83736	0.552658	0.697119	0.57588	GeneID:18771663	RGA1	Putative disease resistance protein RGA1	GO:0005524,GO:0006952,GO:0043531	ATP binding|defense response|ADP binding
LOC18783551	225.964	127.359	324.569	2.55187	1.35155	2.31175e-15	1.34981e-14	Up	8.25558	7.04904	10.8449	3.50559	4.00844	4.30478	GeneID:18783551	CRRSP38	Cysteine-rich repeat secretory protein 38	GO:0005576,GO:0005618,GO:0005773,GO:0009737	extracellular region|cell wall|vacuole|response to abscisic acid
LOC18769885	2669.69	1755.32	3584.07	2.04244	1.03029	1.60547e-15	9.46808e-15	Up	137.711	104.055	138.291	71.4083	68.1611	74.8229	GeneID:18769885	PSAT1	Phosphoserine aminotransferase 1, chloroplastic	GO:0004648,GO:0006564,GO:0009507,GO:0009536,GO:0009570,GO:0009735	O-phospho-L-serine:2-oxoglutarate aminotransferase activity|L-serine biosynthetic process|chloroplast|plastid|chloroplast stroma|response to cytokinin
LOC18774459	170.776	91.0112	250.541	2.75094	1.45993	1.54862e-15	9.1356e-15	Up	4.73505	4.39962	3.88138	1.40462	2.13208	1.9131	GeneID:18774459	PER17	Peroxidase 17	GO:0004601,GO:0005576,GO:0005773,GO:0005829,GO:0006979,GO:0009505,GO:0009809,GO:0010228,GO:0020037,GO:0042744,GO:0046872	peroxidase activity|extracellular region|vacuole|cytosol|response to oxidative stress|plant-type cell wall|lignin biosynthetic process|vegetative to reproductive phase transition of meristem|heme binding|hydrogen peroxide catabolic process|metal ion binding	pper00940	Phenylpropanoid biosynthesis
LOC18782885	38.4596	2.14066	74.7784	35.3088	5.14196	1.01725e-15	6.0673e-15	Up	1.56893	2.07518	1.21463	0.0913366	0	0.0690783	GeneID:18782885		Thaumatin-like protein 2	GO:0005576,GO:0006952	extracellular region|defense response
LOC18791728	130.877	63.7979	197.956	3.1085	1.63622	2.23488e-16	1.37345e-15	Up	2.72058	2.06321	2.29962	0.916792	0.902369	0.810519	GeneID:18791728	4CLL9	4-coumarate--CoA ligase-like 9	GO:0004321,GO:0005524,GO:0005777,GO:0009695,GO:0016874,GO:0031408	fatty-acyl-CoA synthase activity|ATP binding|peroxisome|jasmonic acid biosynthetic process|ligase activity|oxylipin biosynthetic process
LOC18775428	103.207	45.2174	161.196	3.56578	1.83422	2.09232e-16	1.28747e-15	Up	1.91669	1.92633	1.77895	0.722557	0.551433	0.543386	GeneID:18775428	BON3	Protein BONZAI 3	GO:0005544,GO:0005886,GO:0006952,GO:0060548,GO:0071277,GO:0090332	calcium-dependent phospholipid binding|plasma membrane|defense response|negative regulation of cell death|cellular response to calcium ion|stomatal closure
LOC18793981	65.1611	15.4802	114.842	7.47234	2.90156	1.48967e-16	9.21019e-16	Up	1.97183	1.05227	1.45577	0.259991	0.117984	0.317372	GeneID:18793981	GAD4	Glutamate decarboxylase 4	GO:0004351,GO:0005516,GO:0005634,GO:0005829,GO:0006538,GO:0030170	glutamate decarboxylase activity|calmodulin binding|nucleus|cytosol|glutamate catabolic process|pyridoxal phosphate binding	pper00250,pper00410,pper00430,pper00650	Alanine, aspartate and glutamate metabolism|beta-Alanine metabolism|Taurine and hypotaurine metabolism|Butanoate metabolism
LOC18780299	181.551	103.017	260.084	2.52576	1.33672	8.33834e-17	5.19502e-16	Up	4.08924	3.95572	4.16422	1.7305	1.83153	2.01096	GeneID:18780299	PUP10	Probable purine permease 10	GO:0005345,GO:0006863,GO:0009624,GO:0016020,GO:0016021	purine nucleobase transmembrane transporter activity|purine nucleobase transport|response to nematode|membrane|integral component of membrane
LOC18783421	336.93	222.616	451.244	2.02992	1.02142	8.21343e-17	5.12048e-16	Up	6.91587	6.15364	6.21617	3.79606	3.2486	3.91875	GeneID:18783421		Glucan endo-1,3-beta-glucosidase 1	GO:0005975,GO:0006952,GO:0042973,GO:0046658	carbohydrate metabolic process|defense response|glucan endo-1,3-beta-D-glucosidase activity|anchored component of plasma membrane
LOC18770985	270.747	160.849	380.645	2.36821	1.2438	7.07814e-17	4.42977e-16	Up	7.92848	6.91114	6.10728	2.89818	3.38735	3.91621	GeneID:18770985
LOC18778906	97.4188	35.3483	159.489	4.50402	2.17121	6.65551e-17	4.17064e-16	Up	1.6984	2.81053	2.16664	0.603048	0.450913	0.652614	GeneID:18778906	SGS3	Protein SUPPRESSOR OF GENE SILENCING 3	GO:0031047,GO:0048471,GO:0050688	gene silencing by RNA|perinuclear region of cytoplasm|regulation of defense response to virus
LOC18778902	230.035	136.777	323.292	2.36521	1.24197	2.78215e-17	1.77084e-16	Up	2.55507	2.17917	2.41338	1.07873	1.28623	1.1191	GeneID:18778902	SMXL3	Protein SMAX1-LIKE 3	GO:0019538	protein metabolic process
LOC18774674	247.085	150.508	343.662	2.28663	1.19322	1.55675e-17	9.98067e-17	Up	5.4653	4.9998	5.50794	2.75744	2.40722	2.89579	GeneID:18774674	EAAC	Probable envelope ADP,ATP carrier protein, chloroplastic	GO:0005347,GO:0009507,GO:0009624,GO:0009941,GO:0016021,GO:0031969,GO:0042651	ATP transmembrane transporter activity|chloroplast|response to nematode|chloroplast envelope|integral component of membrane|chloroplast membrane|thylakoid membrane
LOC18790536	364.424	239.052	489.796	2.04522	1.03225	1.33427e-17	8.56559e-17	Up	23.7842	26.791	22.1349	12.9829	14.8356	13.0921	GeneID:18790536		Glu S.griseus protease inhibitor	GO:0004867,GO:0009611	serine-type endopeptidase inhibitor activity|response to wounding
LOC18776759	215.925	125.44	306.411	2.44164	1.28785	1.03539e-17	6.6756e-17	Up	6.08064	6.58543	5.80345	3.09064	2.63642	2.98854	GeneID:18776759	NUDT14	Nudix hydrolase 14, chloroplastic	GO:0009507,GO:0009570,GO:0019144,GO:0046872,GO:0080041,GO:0080042	chloroplast|chloroplast stroma|ADP-sugar diphosphatase activity|metal ion binding|ADP-ribose pyrophosphohydrolase activity|ADP-glucose pyrophosphohydrolase activity	pper00051,pper00230,pper00500	Fructose and mannose metabolism|Purine metabolism|Starch and sucrose metabolism
LOC18774552	125.839	57.7652	193.912	3.35436	1.74604	9.58247e-18	6.18641e-17	Up	5.66108	6.22463	7.27487	2.25491	2.29319	2.02899	GeneID:18774552	BHLH61	Transcription factor SCREAM2	GO:0003677,GO:0003700,GO:0005634,GO:0006355,GO:0010444,GO:0046983,GO:0050826	DNA binding|DNA-binding transcription factor activity|nucleus|regulation of transcription, DNA-templated|guard mother cell differentiation|protein dimerization activity|response to freezing
LOC18788052	361.218	236.88	485.556	2.04824	1.03438	8.05391e-18	5.2204e-17	Up	8.68469	9.66441	8.82685	4.65838	4.87709	5.74804	GeneID:18788052
LOC18777944	608.28	403.242	813.319	2.01855	1.01332	6.1818e-18	4.02574e-17	Up	16.8466	12.5209	14.2465	7.79152	9.77228	7.3446	GeneID:18777944	TPRP-F1	36.4 kDa proline-rich protein
LOC109947485	105.382	37.9938	172.77	4.53759	2.18193	2.20689e-18	1.46267e-17	Up	6.51256	5.78682	6.3605	1.02366	2.25195	1.45282	GeneID:109947485
LOC109950014	361.953	233.257	490.649	2.1038	1.073	2.17758e-18	1.44473e-17	Up	2.17064	2.18494	2.70941	1.26366	1.32683	1.27937	GeneID:109950014	RLK1	G-type lectin S-receptor-like serine/threonine-protein kinase RLK1
LOC18777284	222.519	0.30503	444.733	1373.61	10.4238	1.41702e-18	9.4855e-18	Up	14.3044	14.378	13.7897	0.0335331	0	0	GeneID:18777284	EIF4A3A	Eukaryotic initiation factor 4A-III homolog A	GO:0000184,GO:0003723,GO:0004386,GO:0005524,GO:0005634,GO:0005737,GO:0006397,GO:0006417,GO:0008380,GO:0051028	nuclear-transcribed mRNA catabolic process, nonsense-mediated decay|RNA binding|helicase activity|ATP binding|nucleus|cytoplasm|mRNA processing|regulation of translation|RNA splicing|mRNA transport	pper03013,pper03015,pper03040	Nucleocytoplasmic transport|mRNA surveillance pathway|Spliceosome
LOC18787571	284.428	174.712	394.143	2.25824	1.1752	1.37759e-18	9.22794e-18	Up	4.79206	4.42596	5.38961	2.67988	2.40536	2.37444	GeneID:18787571	AT9	Taxadien-5-alpha-ol O-acetyltransferase	GO:0042617,GO:0050638	paclitaxel biosynthetic process|taxadien-5-alpha-ol O-acetyltransferase activity
LOC18790921	45.048	4.23648	85.8596	20.2958	4.34311	7.96886e-19	5.39196e-18	Up	0.837427	1.22989	1.04077	0.101742	0.0365516	0.038474	GeneID:18790921	MDL1	(R)-mandelonitrile lyase 1	GO:0005773,GO:0016614,GO:0033095,GO:0046593,GO:0050660	vacuole|oxidoreductase activity, acting on CH-OH group of donors|aleurone grain|mandelonitrile lyase activity|flavin adenine dinucleotide binding	pper00460	Cyanoamino acid metabolism
LOC18770214	68.2417	13.6706	122.813	8.91867	3.15683	7.30385e-19	4.94716e-18	Up	1.3436	1.42074	1.63314	0.0754253	0.349252	0.139442	GeneID:18770214	NFP	Serine/threonine receptor-like kinase NFP	GO:0002237,GO:0004713,GO:0005524,GO:0005775,GO:0005886,GO:0006486,GO:0006952,GO:0009877,GO:0016021,GO:1900150,GO:1902290	response to molecule of bacterial origin|protein tyrosine kinase activity|ATP binding|vacuolar lumen|plasma membrane|protein glycosylation|defense response|nodulation|integral component of membrane|regulation of defense response to fungus|positive regulation of defense response to oomycetes
LOC18791329	326.099	195.579	456.618	2.32985	1.22023	7.2137e-19	4.88951e-18	Up	6.87157	9.22241	7.12826	4.03805	3.61178	3.81975	GeneID:18791329		1-aminocyclopropane-1-carboxylate oxidase homolog 1	GO:0016491,GO:0046872	oxidoreductase activity|metal ion binding
LOC109950615	146.303	70.2417	222.364	3.16506	1.66223	6.52411e-19	4.43137e-18	Up	2.55975	2.87399	3.10238	0.983966	0.968486	1.15534	GeneID:109950615	DLO1	Protein DMR6-LIKE OXYGENASE 1	GO:0002229,GO:0002239,GO:0009617,GO:0009620,GO:0009751,GO:0010150,GO:0046244,GO:0046872,GO:0051213	defense response to oomycetes|response to oomycetes|response to bacterium|response to fungus|response to salicylic acid|leaf senescence|salicylic acid catabolic process|metal ion binding|dioxygenase activity
LOC18782289	365.006	232.455	497.557	2.14142	1.09857	6.5054e-19	4.42021e-18	Up	7.72272	7.56338	9.38202	4.78589	4.38491	4.10659	GeneID:18782289		Probable 2-oxoglutarate-dependent dioxygenase At5g05600	GO:0005829,GO:0009813,GO:0046872,GO:0051213,GO:0080167,GO:0097237,GO:0120091,GO:2000022	cytosol|flavonoid biosynthetic process|metal ion binding|dioxygenase activity|response to karrikin|cellular response to toxic substance|jasmonic acid hydrolase|regulation of jasmonic acid mediated signaling pathway
LOC18766251	321.658	186.671	456.645	2.44153	1.28779	6.05672e-19	4.12545e-18	Up	6.46989	9.26764	7.39037	3.89699	3.27311	3.73236	GeneID:18766251	MO2	Monooxygenase 2	GO:0002239,GO:0004497,GO:0071949	response to oomycetes|monooxygenase activity|FAD binding
LOC18780212	284.36	171.107	397.613	2.32603	1.21787	4.94306e-19	3.37044e-18	Up	9.6147	8.36592	7.83467	3.92062	4.19279	4.68913	GeneID:18780212
LOC18778955	392.957	254.541	531.373	2.08858	1.06252	4.03913e-19	2.76672e-18	Up	12.8706	12.8337	15.8757	7.33402	7.49981	8.11584	GeneID:18778955
LOC18773620	110.95	42.9935	178.907	4.16545	2.05847	2.17698e-19	1.50928e-18	Up	2.03272	1.58045	1.78868	0.370905	0.558382	0.566377	GeneID:18773620	RWK1	Uncharacterized protein At1g24485	GO:0016021	integral component of membrane
LOC18792503	248.082	146.43	349.733	2.38857	1.25614	2.07042e-19	1.43643e-18	Up	4.54249	4.70574	5.12009	2.19248	2.23863	2.50182	GeneID:18792503	COR2	Non-functional NADPH-dependent codeinone reductase 2	GO:0005829,GO:0016491	cytosol|oxidoreductase activity	pper00999	Biosynthesis of various plant secondary metabolites
LOC18768458	464.087	298.61	629.563	2.10845	1.07618	1.70039e-19	1.18266e-18	Up	12.5359	13.5826	12.2977	6.75022	5.89202	8.36284	GeneID:18768458		Probably inactive leucine-rich repeat receptor-like protein kinase At5g48380
LOC18793381	213.334	116.644	310.024	2.6567	1.40963	1.49295e-19	1.04136e-18	Up	3.35056	3.74509	3.81921	1.81731	1.45677	1.45859	GeneID:18793381	NRT2.5	High affinity nitrate transporter 2.5	GO:0005886,GO:0009705,GO:0015112,GO:0015706,GO:0016021,GO:0042128,GO:0071249	plasma membrane|plant-type vacuole membrane|nitrate transmembrane transporter activity|nitrate transport|integral component of membrane|nitrate assimilation|cellular response to nitrate	pper00910	Nitrogen metabolism
LOC18776091	52.9266	6.6636	99.1895	14.957	3.90275	1.10242e-19	7.71455e-19	Up	1.5246	1.27361	1.1612	0.210211	0.0537032	0.0423957	GeneID:18776091	AFP3	Ninja-family protein AFP3	GO:0005634,GO:0007165,GO:0045892	nucleus|signal transduction|negative regulation of transcription, DNA-templated
LOC18793710	184.29	83.798	284.783	3.3911	1.76175	6.74499e-20	4.77682e-19	Up	4.0029	5.02631	4.79667	1.85857	1.76421	1.06605	GeneID:18793710	PLP2	Patatin-like protein 2	GO:0004620,GO:0005737,GO:0006629,GO:0009626,GO:0016020,GO:0016042,GO:0016298,GO:0031408,GO:0046686,GO:0047372,GO:0051607,GO:0071456	phospholipase activity|cytoplasm|lipid metabolic process|plant-type hypersensitive response|membrane|lipid catabolic process|lipase activity|oxylipin biosynthetic process|response to cadmium ion|acylglycerol lipase activity|defense response to virus|cellular response to hypoxia
LOC18787551	367.593	238.818	496.369	2.07552	1.05347	6.25968e-20	4.43798e-19	Up	11.3536	12.7168	12.4878	6.67282	7.21037	6.38986	GeneID:18787551	SFC1	Mitochondrial succinate-fumarate transporter 1	GO:0005743,GO:0015141,GO:0015741,GO:0015744,GO:0016021	mitochondrial inner membrane|succinate transmembrane transporter activity|fumarate transport|succinate transport|integral component of membrane
LOC18790226	103.206	0.875699	205.537	227.784	7.83152	5.10325e-20	3.63134e-19	Up	3.58874	3.3984	3.75307	0	0.0527227	0	GeneID:18790226
LOC18769954	340.863	214.505	467.22	2.17941	1.12394	3.48453e-20	2.4932e-19	Up	4.21534	4.22599	4.22641	2.19907	1.97907	2.52475	GeneID:18769954		Probable disease resistance protein At5g66900
LOC18787013	290.078	174.262	405.894	2.33059	1.22069	2.89321e-20	2.07393e-19	Up	5.67994	5.19272	5.75027	3.03346	2.78216	2.40658	GeneID:18787013
LOC18774878	48.6746	6.04949	91.2998	15.1184	3.91823	2.62789e-20	1.88792e-19	Up	0.621872	0.778007	0.691295	0.0563154	0.0385366	0.0649014	GeneID:18774878		Probable LRR receptor-like serine/threonine-protein kinase At3g47570
LOC18786837	107.566	36.0091	179.123	4.9737	2.31432	2.07289e-20	1.49584e-19	Up	1.59993	2.30976	1.86566	0.543742	0.303868	0.491197	GeneID:18786837	FRO2	Ferric reduction oxidase 2	GO:0000293,GO:0005886,GO:0006811,GO:0009617,GO:0015688,GO:0016021,GO:0046872,GO:0055072	ferric-chelate reductase activity|plasma membrane|ion transport|response to bacterium|iron chelate transport|integral component of membrane|metal ion binding|iron ion homeostasis
LOC18774698	67.6367	1.47445	133.799	89.219	6.47928	1.35917e-20	9.88142e-20	Up	1.74431	1.1142	1.75834	0	0.0463868	0.0122066	GeneID:18774698	AGDP1	DUF724 domain-containing protein 2	GO:0040008	regulation of growth
LOC18775422	218.697	111.004	326.39	2.93275	1.55225	1.27271e-20	9.27366e-20	Up	5.53756	6.71417	6.40831	2.3492	2.98154	1.98424	GeneID:18775422	PUB24	E3 ubiquitin-protein ligase PUB24	GO:0004842,GO:0006952	ubiquitin-protein transferase activity|defense response
LOC18778795	100.934	35.6103	166.258	4.67813	2.22593	1.08529e-20	7.92588e-20	Up	3.94408	3.67331	4.93243	1.08622	0.888336	1.12207	GeneID:18778795	ptaI	Methyltransferase ptaI	GO:0008168	methyltransferase activity
LOC18772074	236.291	0.611878	471.971	783.121	9.61309	9.92809e-21	7.25868e-20	Up	10.99	11.509	8.95517	0.0234071	0	0.0236038	GeneID:18772074		Tropinone reductase homolog At1g07440	GO:0016491	oxidoreductase activity	pper00960	Tropane, piperidine and pyridine alkaloid biosynthesis
LOC18791421	461.043	304.694	617.392	2.02994	1.02144	8.24187e-21	6.04176e-20	Up	4.66484	3.8401	4.52309	2.37004	2.3486	2.68871	GeneID:18791421	RPV1	TMV resistance protein N	GO:0005524,GO:0005737,GO:0007165,GO:0009626,GO:0043531	ATP binding|cytoplasm|signal transduction|plant-type hypersensitive response|ADP binding
LOC18789569	243.915	137.461	350.369	2.55034	1.35069	4.03954e-21	2.99855e-20	Up	4.77063	4.69671	4.95123	1.9794	2.04856	2.4914	GeneID:18789569	NDX1	Protein NEOXANTHIN-DEFICIENT 1	GO:0016123	xanthophyll biosynthetic process
LOC18786110	408.594	241.644	575.545	2.38377	1.25324	1.61256e-21	1.21653e-20	Up	10.6235	10.5106	10.3275	6.23787	3.99014	4.99353	GeneID:18786110	PP2A13	F-box protein PP2-A13	GO:0005634,GO:0016567	nucleus|protein ubiquitination
LOC18793283	213.015	107.718	318.312	2.96164	1.56639	1.45645e-21	1.10004e-20	Up	8.65349	6.84309	6.7873	2.87517	2.54259	3.27105	GeneID:18793283
LOC18770144	231.133	118.534	343.732	2.89759	1.53485	9.05275e-22	6.90183e-21	Up	1.6879	1.83907	1.95246	0.559723	0.782891	0.835354	GeneID:18770144	GNL2	ARF guanine-nucleotide exchange factor GNL2	GO:0005086,GO:0005829,GO:0009846,GO:0015031,GO:0016020,GO:0032012,GO:0090406	ARF guanyl-nucleotide exchange factor activity|cytosol|pollen germination|protein transport|membrane|regulation of ARF protein signal transduction|pollen tube	pper04144	Endocytosis
LOC18790189	111.492	42.1729	180.812	4.29189	2.10161	7.96917e-22	6.09005e-21	Up	5.51723	4.90221	5.17097	1.63453	1.33393	1.22094	GeneID:18790189	ERF098	Ethylene-responsive transcription factor ERF098	GO:0003677,GO:0003700,GO:0005634,GO:0009873,GO:0010200	DNA binding|DNA-binding transcription factor activity|nucleus|ethylene-activated signaling pathway|response to chitin
LOC18791249	336.826	200.435	473.217	2.35838	1.23779	5.85504e-22	4.49921e-21	Up	4.38616	4.39428	3.70636	1.91817	2.2904	1.88757	GeneID:18791249		AAA-ATPase At5g57480	GO:0005524,GO:0016887	ATP binding|ATPase activity
LOC18768382	216.802	109.364	324.24	2.97125	1.57107	5.46284e-22	4.20781e-21	Up	5.29979	4.57186	4.74228	1.91447	1.51579	2.24967	GeneID:18768382	GT7	UDP-glucose flavonoid 3-O-glucosyltransferase 7	GO:0047893,GO:0102360,GO:0102425	flavonol 3-O-glucosyltransferase activity|daphnetin 3-O-glucosyltransferase activity|myricetin 3-O-glucosyltransferase activity	pper00999	Biosynthesis of various plant secondary metabolites
LOC18788981	208.339	105.348	311.33	2.95891	1.56507	3.89548e-22	3.01489e-21	Up	10.6611	8.80636	9.93591	4.37581	3.84278	3.24259	GeneID:18788981	GRXS2	Monothiol glutaredoxin-S2	GO:0000122,GO:0005737,GO:0009055,GO:0015035,GO:0045454,GO:0046872,GO:0051537	negative regulation of transcription by RNA polymerase II|cytoplasm|electron transfer activity|protein disulfide oxidoreductase activity|cell redox homeostasis|metal ion binding|2 iron, 2 sulfur cluster binding
LOC109949263	141.72	0.918725	282.521	312.837	8.28927	1.52848e-22	1.19775e-21	Up	7.02013	6.38457	6.73165	0.0250213	0	0.0504633	GeneID:109949263
LOC18772210	436.682	277.218	596.145	2.15242	1.10596	1.15007e-22	9.05238e-22	Up	9.13092	8.69337	9.07473	5.52861	4.20383	4.68051	GeneID:18772210	NAKR1	Protein SODIUM POTASSIUM ROOT DEFECTIVE 1	GO:0005634,GO:0005737,GO:0005783,GO:0009908,GO:0010015,GO:0010233,GO:0030001,GO:0046872,GO:0055078	nucleus|cytoplasm|endoplasmic reticulum|flower development|root morphogenesis|phloem transport|metal ion transport|metal ion binding|sodium ion homeostasis
LOC18789402	143.163	61.9437	224.383	3.62216	1.85685	7.21551e-23	5.72584e-22	Up	7.0915	6.57872	7.0705	2.3364	2.36267	1.89792	GeneID:18789402	SHSP-2	18.8 kDa class II heat shock protein	GO:0005737	cytoplasm	pper04141	Protein processing in endoplasmic reticulum
LOC109946555	344.092	213.67	474.515	2.22218	1.15198	3.80103e-23	3.03739e-22	Up	8.84975	8.44828	8.49087	4.694	4.20446	4.48331	GeneID:109946555	PBL15	Probable serine/threonine-protein kinase PBL15
LOC18793812	360.526	217.677	503.375	2.31675	1.2121	3.48062e-23	2.78823e-22	Up	6.47002	5.37277	6.03026	2.84155	2.75808	3.3053	GeneID:18793812		Pre-mRNA-splicing factor SLU7	GO:0000375,GO:0005681,GO:0006397,GO:0046872	RNA splicing, via transesterification reactions|spliceosomal complex|mRNA processing|metal ion binding	pper03040	Spliceosome
LOC18791642	261.669	144.663	378.675	2.61564	1.38716	2.32966e-23	1.87395e-22	Up	8.4387	8.41065	7.47658	3.72209	3.80356	3.18468	GeneID:18791642	EMG1	Ribosomal RNA small subunit methyltransferase NEP1	GO:0000447,GO:0000472,GO:0000480,GO:0005634,GO:0005654,GO:0005730,GO:0005737,GO:0005880,GO:0006364,GO:0019843,GO:0030686,GO:0031167,GO:0032040,GO:0034399,GO:0042274,GO:0042802,GO:0070037,GO:0070475	endonucleolytic cleavage in ITS1 to separate SSU-rRNA from 5.8S rRNA and LSU-rRNA from tricistronic rRNA transcript (SSU-rRNA, 5.8S rRNA, LSU-rRNA)|endonucleolytic cleavage to generate mature 5'-end of SSU-rRNA from (SSU-rRNA, 5.8S rRNA, LSU-rRNA)|endonucleolytic cleavage in 5'-ETS of tricistronic rRNA transcript (SSU-rRNA, 5.8S rRNA, LSU-rRNA)|nucleus|nucleoplasm|nucleolus|cytoplasm|nuclear micr…	pper03008	Ribosome biogenesis in eukaryotes
LOC18783807	485.337	311.833	658.842	2.11201	1.07862	1.91197e-23	1.54436e-22	Up	9.91443	10.3452	10.8823	4.84606	5.88279	6.25912	GeneID:18783807
LOC18788666	442.983	285.024	600.942	2.10673	1.07501	1.34594e-23	1.09215e-22	Up	4.58759	5.14102	4.9615	2.50664	2.59879	2.92591	GeneID:18788666	ARC3	Protein ACCUMULATION AND REPLICATION OF CHLOROPLASTS 3	GO:0003924,GO:0009570,GO:0009707,GO:0010020,GO:0035452,GO:0043621	GTPase activity|chloroplast stroma|chloroplast outer membrane|chloroplast fission|extrinsic component of plastid membrane|protein self-association
LOC18769069	429.678	271.203	588.154	2.17104	1.11839	2.94213e-24	2.43726e-23	Up	15.891	14.6346	17.4146	9.12706	8.03124	8.30937	GeneID:18769069
LOC18768953	101.559	32.2663	170.851	5.30234	2.40663	2.44261e-24	2.02865e-23	Up	1.95012	1.85026	2.19114	0.393927	0.400977	0.508962	GeneID:18768953	ATL5	RING-H2 finger protein ATL5	GO:0016020,GO:0016021,GO:0016567,GO:0016740,GO:0031625,GO:0046872	membrane|integral component of membrane|protein ubiquitination|transferase activity|ubiquitin protein ligase binding|metal ion binding
LOC18789770	113.762	30.645	196.878	6.41222	2.68082	2.05484e-24	1.71172e-23	Up	3.54597	4.35545	4.64827	1.05205	0.81489	0.383729	GeneID:18789770	ATJ6	Chaperone protein dnaJ 6	GO:0005634	nucleus
LOC18793312	231.299	111.219	351.378	3.15714	1.65862	1.94485e-24	1.62149e-23	Up	7.54419	7.58231	7.80559	2.03937	3.16114	3.16564	GeneID:18793312	ATHB-17	Homeobox-leucine zipper protein ATHB-17	GO:0003700,GO:0005634,GO:0009651,GO:0043565	DNA-binding transcription factor activity|nucleus|response to salt stress|sequence-specific DNA binding
LOC18780812	119.738	31.3076	208.168	6.65476	2.73439	1.79953e-24	1.50162e-23	Up	5.44507	4.53705	6.05806	1.43321	0.880821	0.463573	GeneID:18780812
LOC18793446	708.132	463.415	952.848	2.05319	1.03787	1.54637e-24	1.29482e-23	Up	24.2109	27.7059	26.5739	14.6088	16.9332	12.4562	GeneID:18793446		Glu S.griseus protease inhibitor	GO:0004867,GO:0009611	serine-type endopeptidase inhibitor activity|response to wounding
LOC109948569	395.215	243.423	547.006	2.24658	1.16773	1.39092e-24	1.16818e-23	Up	6.06464	6.07334	6.4035	2.76099	3.35196	3.39624	GeneID:109948569
LOC18766868	567.612	358.745	776.478	2.16743	1.11599	1.28259e-24	1.07859e-23	Up	11.6579	9.22408	11.9202	6.27113	5.93685	5.24744	GeneID:18766868
LOC18793843	71.2363	2.1144	140.358	66.5634	6.05666	1.06874e-24	9.03061e-24	Up	2.89369	2.98341	3.10185	0.0449222	0.0430364	0.0679498	GeneID:18793843		Peroxidase 5	GO:0004601,GO:0005576,GO:0006979,GO:0020037,GO:0042744,GO:0046872	peroxidase activity|extracellular region|response to oxidative stress|heme binding|hydrogen peroxide catabolic process|metal ion binding	pper00940	Phenylpropanoid biosynthesis
LOC109947895	255.796	122.59	389.001	3.16963	1.66431	5.23978e-25	4.49991e-24	Up	8.30954	8.85312	8.9797	3.72838	3.50405	2.26059	GeneID:109947895
LOC18788200	414.278	259.674	568.881	2.19052	1.13127	3.40682e-25	2.94137e-24	Up	3.81959	4.02752	4.43555	2.18317	2.09153	2.18624	GeneID:18788200	AGO7	Protein argonaute 7	GO:0003723,GO:0005737,GO:0006417,GO:0010050,GO:0010267,GO:0010492,GO:0010599,GO:0035195,GO:0040034,GO:0051607,GO:0060145	RNA binding|cytoplasm|regulation of translation|vegetative phase change|production of ta-siRNAs involved in RNA interference|maintenance of shoot apical meristem identity|production of lsiRNA involved in RNA interference|gene silencing by miRNA|regulation of development, heterochronic|defense response to virus|viral gene silencing in virus induced gene silencing
LOC18777886	615.444	392.656	838.232	2.13508	1.09429	2.9583e-25	2.55982e-24	Up	16.5947	15.5199	13.7045	7.10158	8.36641	9.27094	GeneID:18777886	RTNLB2	Reticulon-like protein B2	GO:0005783,GO:0005789,GO:0005794,GO:0005886,GO:0071458,GO:0071782,GO:0071786	endoplasmic reticulum|endoplasmic reticulum membrane|Golgi apparatus|plasma membrane|integral component of cytoplasmic side of endoplasmic reticulum membrane|endoplasmic reticulum tubular network|endoplasmic reticulum tubular network organization
LOC18780575	380.479	231.365	529.593	2.29245	1.19689	1.83627e-25	1.59675e-24	Up	9.28086	7.97917	9.3707	4.3949	4.34568	4.66322	GeneID:18780575	CBSX5	CBS domain-containing protein CBSX5
LOC18793563	88.3617	19.9787	156.745	7.86142	2.97479	1.37976e-25	1.20302e-24	Up	1.84447	2.00328	1.44344	0.320155	0.170397	0.286974	GeneID:18793563		F-box protein At5g49610	GO:0016567	protein ubiquitination
LOC18779468	555.348	365.747	744.948	2.03537	1.02529	8.61805e-26	7.57188e-25	Up	9.85138	10.4619	10.0189	5.07576	5.89001	6.19978	GeneID:18779468	XTH8	Probable xyloglucan endotransglucosylase/hydrolase protein 8	GO:0004553,GO:0005618,GO:0010411,GO:0016762,GO:0042546,GO:0048046,GO:0071555	hydrolase activity, hydrolyzing O-glycosyl compounds|cell wall|xyloglucan metabolic process|xyloglucan:xyloglucosyl transferase activity|cell wall biogenesis|apoplast|cell wall organization
LOC18789706	278.482	152.556	404.408	2.65036	1.40619	8.42551e-26	7.40941e-25	Up	5.78501	5.61292	5.46719	2.13781	2.58112	2.61351	GeneID:18789706	CYP82C4	Cytochrome P450 82C4	GO:0004497,GO:0005506,GO:0016020,GO:0016021,GO:0016709,GO:0020037,GO:0042343,GO:0071281	monooxygenase activity|iron ion binding|membrane|integral component of membrane|oxidoreductase activity, acting on paired donors, with incorporation or reduction of molecular oxygen, NAD(P)H as one donor, and incorporation of one atom of oxygen|heme binding|indole glucosinolate metabolic process|cellular response to iron ion	pper00999	Biosynthesis of various plant secondary metabolites
LOC18791528	455.057	285.677	624.438	2.18801	1.12962	3.17462e-26	2.8315e-25	Up	7.26745	6.73666	7.7402	3.60602	3.66544	4.19103	GeneID:18791528	HSP70-8	Heat shock 70 kDa protein 8	GO:0005524,GO:0005737,GO:0006986,GO:0009408,GO:0009644,GO:0016887,GO:0031072,GO:0034605,GO:0034620,GO:0042026,GO:0042542,GO:0042623,GO:0044183,GO:0051082,GO:0051085,GO:0051787	ATP binding|cytoplasm|response to unfolded protein|response to heat|response to high light intensity|ATPase activity|heat shock protein binding|cellular response to heat|cellular response to unfolded protein|protein refolding|response to hydrogen peroxide|ATPase activity, coupled|protein binding involved in protein folding|unfolded protein binding|chaperone cofactor-dependent protein refolding|mi…
LOC109948129	435.08	274.091	596.068	2.17603	1.1217	2.57228e-26	2.29954e-25	Up	20.244	18.3842	20.9112	10.2035	11.0516	10.2892	GeneID:109948129
LOC18768997	65.0565	3.61693	126.496	35.0707	5.1322	2.39409e-26	2.1432e-25	Up	7.72361	5.65798	6.73756	0.167451	0.213895	0.28143	GeneID:18768997
LOC18784454	84.4902	19.8532	149.127	7.5134	2.90947	6.98204e-27	6.30851e-26	Up	2.3602	2.10943	2.39769	0.355625	0.371669	0.326013	GeneID:18784454	SHH1	Protein SAWADEE HOMEODOMAIN HOMOLOG 1	GO:0003682,GO:0005634,GO:0006306,GO:0006346,GO:0031047,GO:0046872	chromatin binding|nucleus|DNA methylation|methylation-dependent chromatin silencing|gene silencing by RNA|metal ion binding
LOC18791505	530.466	340.852	720.08	2.11527	1.08084	6.29493e-27	5.70094e-26	Up	7.01572	6.30283	7.5412	4.0368	3.56536	3.77338	GeneID:18791505		WAT1-related protein At5g40240	GO:0005886,GO:0016021,GO:0022857	plasma membrane|integral component of membrane|transmembrane transporter activity
LOC18773593	5058.38	3341.46	6775.3	2.02769	1.01983	4.73389e-27	4.3093e-26	Up	122.242	109.645	112.473	58.6324	71.8976	65.1709	GeneID:18773593	AKR1	Probable aldo-keto reductase 1	GO:0016491	oxidoreductase activity
LOC18769336	305.308	168.828	441.789	2.61527	1.38696	4.26466e-27	3.88581e-26	Up	6.21742	6.51173	6.69625	2.50107	2.9877	3.06699	GeneID:18769336	RKD5	Protein RKD5	GO:0003677,GO:0003700,GO:0005634,GO:0006355	DNA binding|DNA-binding transcription factor activity|nucleus|regulation of transcription, DNA-templated
LOC18787709	78.6357	14.7637	142.508	9.65599	3.27142	2.09929e-27	1.92363e-26	Up	1.76065	1.87666	2.30671	0.263566	0.224446	0.221484	GeneID:18787709	WAK1	Wall-associated receptor kinase 1
LOC18768735	473.908	287.316	660.501	2.30232	1.20309	1.93035e-27	1.76966e-26	Up	3.35721	2.91827	3.50302	1.53294	1.52335	1.84451	GeneID:18768735	DSC1	Disease resistance-like protein DSC1	GO:0005524,GO:0007165,GO:0009626,GO:0042742,GO:0043531	ATP binding|signal transduction|plant-type hypersensitive response|defense response to bacterium|ADP binding
LOC18775998	284.05	141.404	426.695	3.0167	1.59297	1.10251e-27	1.01408e-26	Up	5.22374	4.77188	5.96206	1.81149	2.41454	1.86643	GeneID:18775998	CYP78A9	Cytochrome P450 78A9	GO:0005506,GO:0010154,GO:0016020,GO:0016021,GO:0016709,GO:0020037,GO:0040008,GO:0048316	iron ion binding|fruit development|membrane|integral component of membrane|oxidoreductase activity, acting on paired donors, with incorporation or reduction of molecular oxygen, NAD(P)H as one donor, and incorporation of one atom of oxygen|heme binding|regulation of growth|seed development
LOC109948875	71.327	10.8566	131.797	12.1541	3.60337	8.36642e-28	7.72462e-27	Up	1.27998	1.2981	1.4827	0.151434	0.113989	0.119984	GeneID:109948875	WAK2	Wall-associated receptor kinase 2
LOC18775266	193.274	81.6779	304.87	3.73009	1.89921	3.35548e-28	3.13081e-27	Up	5.08648	4.70231	4.99946	1.17499	1.81085	1.57982	GeneID:18775266
LOC18775565	428.573	250.587	606.56	2.42117	1.2757	1.87698e-28	1.76146e-27	Up	8.87832	7.91011	7.34493	3.40847	4.09511	3.9865	GeneID:18775565	SCPL51	Serine carboxypeptidase-like 51	GO:0004185,GO:0005576,GO:0051603	serine-type carboxypeptidase activity|extracellular region|proteolysis involved in cellular protein catabolic process
LOC18775801	363.198	215.194	511.203	2.37559	1.24829	1.72292e-28	1.61845e-27	Up	5.80939	5.68832	6.05465	2.78461	2.92178	2.80802	GeneID:18775801
LOC18773020	249.96	118.64	381.279	3.21395	1.68435	1.35873e-28	1.28068e-27	Up	3.45181	3.62838	4.54304	1.32698	1.3943	1.44605	GeneID:18773020	EXO70H1	Exocyst complex component EXO70H1	GO:0000145,GO:0002237,GO:0005634,GO:0005829,GO:0006887,GO:0006952,GO:0009617,GO:0009620,GO:0012505,GO:0016020,GO:0031982,GO:0045335,GO:1900426	exocyst|response to molecule of bacterial origin|nucleus|cytosol|exocytosis|defense response|response to bacterium|response to fungus|endomembrane system|membrane|vesicle|phagocytic vesicle|positive regulation of defense response to bacterium
LOC18770657	563.074	374.887	751.261	2.00521	1.00375	1.24615e-28	1.17628e-27	Up	22.5824	21.0188	22.1634	12.2621	12.6306	12.923	GeneID:18770657
LOC18782520	452.346	277.558	627.133	2.2575	1.17473	5.44766e-29	5.1952e-28	Up	6.4668	6.61105	6.22441	3.00455	3.57214	3.26957	GeneID:18782520	IST1	Vacuolar protein sorting-associated protein IST1	GO:0005737,GO:0005768,GO:0015031,GO:0032511	cytoplasm|endosome|protein transport|late endosome to vacuole transport via multivesicular body sorting pathway
LOC18793827	668.36	444.763	891.957	2.00641	1.00462	4.12879e-29	3.94714e-28	Up	17.3723	15.8691	14.8821	9.71772	9.1283	8.80609	GeneID:18793827	HOS3	Elongation of fatty acids protein 3-like	GO:0009922,GO:0019367,GO:0030148,GO:0030176,GO:0030497,GO:0034625,GO:0034626,GO:0042761,GO:0071215	fatty acid elongase activity|fatty acid elongation, saturated fatty acid|sphingolipid biosynthetic process|integral component of endoplasmic reticulum membrane|fatty acid elongation|fatty acid elongation, monounsaturated fatty acid|fatty acid elongation, polyunsaturated fatty acid|very long-chain fatty acid biosynthetic process|cellular response to abscisic acid stimulus
LOC18788813	368.457	201.906	535.007	2.65066	1.40635	2.85671e-29	2.73912e-28	Up	7.88084	6.68189	7.28911	2.75273	3.62612	3.12286	GeneID:18788813	HSF30	Heat shock factor protein HSF30	GO:0003700,GO:0005634,GO:0043565	DNA-binding transcription factor activity|nucleus|sequence-specific DNA binding
LOC18780396	419.213	257.045	581.381	2.26176	1.17745	1.56826e-29	1.51342e-28	Up	10.1366	9.9523	10.395	5.09928	5.30848	5.12358	GeneID:18780396	CBBY	CBBY-like protein	GO:0009507,GO:0009570,GO:0009941,GO:0016787,GO:0046872	chloroplast|chloroplast stroma|chloroplast envelope|hydrolase activity|metal ion binding
LOC18793860	188.636	77.6661	299.606	3.85682	1.94741	1.4726e-29	1.42251e-28	Up	5.54627	5.73537	6.36839	1.42711	1.82293	2.02309	GeneID:18793860	HGN1	Glucan endo-1,3-beta-glucosidase, basic vacuolar isoform	GO:0005773,GO:0005975,GO:0006952,GO:0042973	vacuole|carbohydrate metabolic process|defense response|glucan endo-1,3-beta-D-glucosidase activity
LOC18781117	368.012	202.58	533.444	2.63504	1.39782	5.78098e-30	5.6575e-29	Up	13.4389	13.8089	13.5809	6.12745	4.99484	6.74807	GeneID:18781117		Probable glutathione S-transferase	GO:0004364,GO:0009734	glutathione transferase activity|auxin-activated signaling pathway	pper00480	Glutathione metabolism
LOC18767272	124.59	36.7082	212.472	5.78207	2.53159	2.10576e-30	2.09027e-29	Up	3.22353	3.5724	3.68577	0.519674	0.746788	0.821	GeneID:18767272
LOC18780660	597.427	388.685	806.17	2.07388	1.05233	1.04316e-30	1.04295e-29	Up	12.0632	11.4572	10.9498	6.45551	6.71666	5.97991	GeneID:18780660	AAH2	Allantoate deiminase 2	GO:0005783,GO:0006144,GO:0008237,GO:0046872,GO:0047652	endoplasmic reticulum|purine nucleobase metabolic process|metallopeptidase activity|metal ion binding|allantoate deiminase activity	pper00230	Purine metabolism
LOC18768713	621.673	405.668	837.678	2.0643	1.04565	9.43169e-31	9.44433e-30	Up	4.94263	5.36924	5.52912	2.9283	2.78629	3.12701	GeneID:18768713
LOC18777825	545.471	340.466	750.476	2.20241	1.13908	5.77189e-31	5.81861e-30	Up	5.42212	5.76467	5.15506	2.5847	2.92308	3.03826	GeneID:18777825	RPM1	Disease resistance protein RPM1			pper04626	Plant-pathogen interaction
LOC109950746	707.303	466.955	947.65	2.02853	1.02043	3.92026e-31	3.96228e-30	Up	26.6736	27.6291	24.02	15.8185	14.2646	14.4002	GeneID:109950746
LOC18788687	557.428	335.073	779.782	2.32337	1.21622	3.07658e-31	3.12092e-30	Up	16.9675	18.8698	15.8996	8.13263	9.59951	7.89551	GeneID:18788687	ERF019	Ethylene-responsive transcription factor ERF019	GO:0003677,GO:0003700,GO:0005634,GO:0005737,GO:0009873,GO:0042631	DNA binding|DNA-binding transcription factor activity|nucleus|cytoplasm|ethylene-activated signaling pathway|cellular response to water deprivation
LOC18786437	640.587	398.429	882.745	2.21352	1.14634	3.0001e-31	3.04493e-30	Up	14.1866	14.6101	14.2096	6.38088	8.52217	7.46957	GeneID:18786437	ASIL2	Trihelix transcription factor ASIL2	GO:0003700,GO:0005634,GO:0006355,GO:0009793,GO:0010431,GO:0043565,GO:0044212	DNA-binding transcription factor activity|nucleus|regulation of transcription, DNA-templated|embryo development ending in seed dormancy|seed maturation|sequence-specific DNA binding|transcription regulatory region DNA binding
LOC18781310	391.982	226.564	557.401	2.45965	1.29846	2.09809e-31	2.13951e-30	Up	4.7336	4.82125	4.33134	2.2308	2.08687	2.1878	GeneID:18781310		G-type lectin S-receptor-like serine/threonine-protein kinase At4g27290
LOC18773672	589.706	331.277	848.135	2.55655	1.3542	2.07227e-31	2.11428e-30	Up	12.4819	16.2712	15.7953	7.43452	6.89267	5.72973	GeneID:18773672	CAD	Probable mannitol dehydrogenase	GO:0008270,GO:0046029	zinc ion binding|mannitol dehydrogenase activity
LOC18782397	155.959	52.8152	259.103	4.9176	2.29796	1.74861e-31	1.78781e-30	Up	6.20998	5.14488	5.80083	1.16202	1.18004	1.68738	GeneID:18782397		Putative leucine-rich repeat receptor-like serine/threonine-protein kinase At2g19230
LOC109948409	320.549	168.305	472.793	2.81231	1.49176	1.41683e-31	1.45012e-30	Up	4.66001	4.10844	5.07936	1.91214	1.90081	1.86601	GeneID:109948409
LOC18790288	906.538	599.034	1214.04	2.02545	1.01824	1.3583e-31	1.39095e-30	Up	15.776	15.5467	14.0387	7.57034	9.64073	8.58657	GeneID:18790288		1-aminocyclopropane-1-carboxylate oxidase homolog 1	GO:0016491,GO:0046872	oxidoreductase activity|metal ion binding
LOC18766541	944.249	628.222	1260.28	2.00798	1.00575	1.18522e-31	1.21563e-30	Up	17.9584	15.0511	18.4152	8.90793	10.4136	10.2104	GeneID:18766541
LOC18767541	253.576	99.3085	407.844	4.10571	2.03763	1.124e-31	1.15345e-30	Up	3.24065	3.06374	2.42087	1.02175	0.820514	0.606083	GeneID:18767541	ADH1	Alcohol dehydrogenase 1	GO:0004022,GO:0005737,GO:0008270	alcohol dehydrogenase (NAD) activity|cytoplasm|zinc ion binding	pper00010,pper00071,pper00350,pper00592,pper00620	Glycolysis / Gluconeogenesis|Fatty acid degradation|Tyrosine metabolism|alpha-Linolenic acid metabolism|Pyruvate metabolism
LOC18777123	264.514	131.796	397.232	3.01391	1.59163	7.33935e-32	7.5797e-31	Up	6.85537	6.63674	7.03304	2.41268	2.74587	2.68907	GeneID:18777123	DREB3	Dehydration-responsive element-binding protein 3	GO:0003700,GO:0005634,GO:0009873,GO:0043565,GO:0045893	DNA-binding transcription factor activity|nucleus|ethylene-activated signaling pathway|sequence-specific DNA binding|positive regulation of transcription, DNA-templated
LOC18775476	79.9588	10.1922	149.725	14.634	3.87125	2.91131e-32	3.02434e-31	Up	1.72687	1.86743	1.9172	0.116329	0.185742	0.130341	GeneID:18775476	ACS-1	1-aminocyclopropane-1-carboxylate synthase	GO:0009693,GO:0009835,GO:0016491,GO:0016847,GO:0030170,GO:0042803	ethylene biosynthetic process|fruit ripening|oxidoreductase activity|1-aminocyclopropane-1-carboxylate synthase activity|pyridoxal phosphate binding|protein homodimerization activity	pper00270	Cysteine and methionine metabolism
LOC18790734	521.754	295.485	748.023	2.53073	1.33955	2.36781e-32	2.46237e-31	Up	11.2599	10.9458	9.61008	5.48135	4.95076	4.05144	GeneID:18790734		Esterase	GO:0006952,GO:0016788,GO:0019863	defense response|hydrolase activity, acting on ester bonds|IgE binding
LOC18769338	302.479	156.391	448.568	2.86718	1.51963	7.91269e-33	8.29978e-32	Up	6.73747	7.32501	7.41127	2.84084	2.75379	3.03423	GeneID:18769338
LOC18790578	518.138	319.094	717.182	2.24604	1.16738	7.78149e-33	8.16657e-32	Up	7.33568	7.98703	7.33007	4.09305	3.68744	3.83663	GeneID:18790578		Putative leucine-rich repeat receptor-like serine/threonine-protein kinase At2g19230
LOC18778530	144.98	40.7298	249.231	6.10978	2.61112	3.12712e-33	3.30868e-32	Up	1.98153	2.90316	2.30021	0.455798	0.397849	0.500485	GeneID:18778530		Cytochrome P450 CYP72A219	GO:0004497,GO:0005506,GO:0016021,GO:0016705,GO:0020037	monooxygenase activity|iron ion binding|integral component of membrane|oxidoreductase activity, acting on paired donors, with incorporation or reduction of molecular oxygen|heme binding
LOC18767894	178.579	65.8897	291.267	4.41081	2.14104	2.76654e-33	2.93356e-32	Up	8.85576	11.2379	10.2029	2.59396	2.76508	2.54208	GeneID:18767894	ERF098	Ethylene-responsive transcription factor ERF098	GO:0003677,GO:0003700,GO:0005634,GO:0009873,GO:0010200	DNA binding|DNA-binding transcription factor activity|nucleus|ethylene-activated signaling pathway|response to chitin
LOC18784149	287.548	11.8705	563.226	47.6452	5.57426	1.70318e-33	1.81393e-32	Up	25.7882	30.6212	28.5647	0.635836	0.25381	1.1755	GeneID:18784149
LOC18782619	528.042	326.783	729.3	2.23025	1.1572	9.03983e-34	9.69138e-33	Up	12.0856	12.6326	12.7519	6.63881	6.6885	6.02152	GeneID:18782619	GLYK	D-glycerate 3-kinase, chloroplastic	GO:0005524,GO:0005737,GO:0008887,GO:0009507,GO:0009570,GO:0009853,GO:0009854,GO:0009941	ATP binding|cytoplasm|glycerate kinase activity|chloroplast|chloroplast stroma|photorespiration|oxidative photosynthetic carbon pathway|chloroplast envelope	pper00260,pper00561,pper00630	Glycine, serine and threonine metabolism|Glycerolipid metabolism|Glyoxylate and dicarboxylate metabolism
LOC18769884	391.364	212.045	570.683	2.69113	1.42821	3.50155e-34	3.77475e-33	Up	8.75323	8.54964	7.33571	3.36573	3.47135	3.71507	GeneID:18769884	UGT73C6	UDP-glycosyltransferase 73C6	GO:0008194,GO:0035251,GO:0043231,GO:0051555,GO:0080043,GO:0080044,GO:0080046	UDP-glycosyltransferase activity|UDP-glucosyltransferase activity|intracellular membrane-bounded organelle|flavonol biosynthetic process|quercetin 3-O-glucosyltransferase activity|quercetin 7-O-glucosyltransferase activity|quercetin 4'-O-glucosyltransferase activity	pper00908	Zeatin biosynthesis
LOC18779749	568.641	341.27	796.012	2.33287	1.2221	3.00803e-34	3.24453e-33	Up	18.2019	17.0226	20.085	8.31718	9.97756	9.02658	GeneID:18779749	BAG5	BAG family molecular chaperone regulator 5, mitochondrial	GO:0005516,GO:0005739,GO:0006457,GO:0009506,GO:0051087	calmodulin binding|mitochondrion|protein folding|plasmodesma|chaperone binding
LOC18782234	605.031	389.959	820.102	2.10408	1.07319	2.37538e-34	2.56499e-33	Up	13.1555	12.3261	12.5368	7.17752	6.89181	6.7619	GeneID:18782234	GLIP2	GDSL esterase/lipase 2	GO:0005576,GO:0006629,GO:0009723,GO:0009734,GO:0009751,GO:0009753,GO:0009814,GO:0010930,GO:0016042,GO:0016298	extracellular region|lipid metabolic process|response to ethylene|auxin-activated signaling pathway|response to salicylic acid|response to jasmonic acid|defense response, incompatible interaction|negative regulation of auxin mediated signaling pathway|lipid catabolic process|lipase activity
LOC109948431	532.044	323.698	740.39	2.28433	1.19177	1.43485e-34	1.55804e-33	Up	14.7549	16.125	14.7103	7.2658	8.12092	7.58855	GeneID:109948431	REV3	DNA polymerase zeta catalytic subunit	GO:0000166,GO:0003677,GO:0003887,GO:0005634,GO:0006260,GO:0006974,GO:0016035,GO:0042276,GO:0046872,GO:0051539,GO:0071494,GO:0090305	nucleotide binding|DNA binding|DNA-directed DNA polymerase activity|nucleus|DNA replication|cellular response to DNA damage stimulus|zeta DNA polymerase complex|error-prone translesion synthesis|metal ion binding|4 iron, 4 sulfur cluster binding|cellular response to UV-C|nucleic acid phosphodiester bond hydrolysis
LOC18781129	732.232	460.209	1004.25	2.18158	1.12538	8.18059e-35	8.92787e-34	Up	17.9264	17.6669	18.0833	10.3401	9.94196	8.06152	GeneID:18781129
LOC109949952	253.854	117.755	389.952	3.31347	1.72834	6.29938e-36	7.04907e-35	Up	3.47882	3.26558	3.42924	1.18155	1.16705	1.19148	GeneID:109949952
LOC18789443	242.15	106.185	378.116	3.56596	1.83429	4.74393e-36	5.31769e-35	Up	5.80468	5.38399	5.73989	1.82322	1.62622	2.02874	GeneID:18789443	PLP2	Patatin-like protein 2	GO:0004620,GO:0005737,GO:0006629,GO:0009626,GO:0016020,GO:0016042,GO:0016298,GO:0031408,GO:0046686,GO:0047372,GO:0051607,GO:0071456	phospholipase activity|cytoplasm|lipid metabolic process|plant-type hypersensitive response|membrane|lipid catabolic process|lipase activity|oxylipin biosynthetic process|response to cadmium ion|acylglycerol lipase activity|defense response to virus|cellular response to hypoxia
LOC18766489	577.643	326.698	828.587	2.53582	1.34245	3.08707e-36	3.47448e-35	Up	8.08569	7.10211	7.25682	3.16663	3.99026	3.03981	GeneID:18766489	GATA15	GATA transcription factor 15	GO:0003700,GO:0005634,GO:0008270,GO:0043565	DNA-binding transcription factor activity|nucleus|zinc ion binding|sequence-specific DNA binding
LOC18786813	561.977	337.504	786.449	2.32703	1.21849	2.71763e-36	3.06223e-35	Up	7.04729	8.03061	6.97004	3.72191	3.65056	3.53475	GeneID:18786813	SIGA	RNA polymerase sigma factor sigA	GO:0003677,GO:0003700,GO:0006352,GO:0006355,GO:0009507,GO:0016987,GO:0071461,GO:0071482,GO:0080005,GO:2001141	DNA binding|DNA-binding transcription factor activity|DNA-templated transcription, initiation|regulation of transcription, DNA-templated|chloroplast|sigma factor activity|cellular response to redox state|cellular response to light stimulus|photosystem stoichiometry adjustment|regulation of RNA biosynthetic process
LOC18778392	592.355	368.161	816.549	2.21948	1.15022	2.32747e-36	2.63021e-35	Up	22.1379	21.4264	21.8319	11.7536	10.3443	11.8808	GeneID:18778392	DOF1.5	Dof zinc finger protein DOF1.5	GO:0003677,GO:0003700,GO:0005634,GO:0006355,GO:0010214,GO:0043565,GO:0044212,GO:0046872	DNA binding|DNA-binding transcription factor activity|nucleus|regulation of transcription, DNA-templated|seed coat development|sequence-specific DNA binding|transcription regulatory region DNA binding|metal ion binding
LOC18771488	602.333	364.043	840.623	2.31071	1.20833	2.29911e-36	2.59968e-35	Up	4.55977	4.56437	5.08814	2.48699	2.11533	2.48994	GeneID:18771488	PCMP-H42	Pentatricopeptide repeat-containing protein At4g13650
LOC18770653	535.89	310.143	761.636	2.45516	1.29581	1.54234e-36	1.75009e-35	Up	7.32331	7.78834	8.73858	4.01289	3.69698	3.48121	GeneID:18770653	CRTISO	Prolycopene isomerase, chloroplastic	GO:0016117,GO:0016491,GO:0031969,GO:0046608	carotenoid biosynthetic process|oxidoreductase activity|chloroplast membrane|carotenoid isomerase activity
LOC109946986	1074.9	701.074	1448.72	2.06498	1.04613	8.47657e-37	9.66349e-36	Up	15.6591	15.9049	13.0566	8.19904	8.88075	7.80984	GeneID:109946986
LOC18792232	542.938	322.895	762.981	2.36209	1.24006	8.28715e-37	9.4531e-36	Up	12.6574	13.0746	14.2454	6.80651	6.69701	5.99185	GeneID:18792232		CASP-like protein 5B3	GO:0005886,GO:0016021	plasma membrane|integral component of membrane
LOC18766896	861.635	567	1156.27	2.03905	1.0279	7.14065e-37	8.15487e-36	Up	12.864	12.3028	11.1285	6.40382	7.09589	7.01338	GeneID:18766896	PIN6	Auxin efflux carrier component 6	GO:0005783,GO:0005789,GO:0005886,GO:0009734,GO:0009926,GO:0010105,GO:0010252,GO:0010315,GO:0010329,GO:0010540,GO:0016021,GO:0048767,GO:1901332	endoplasmic reticulum|endoplasmic reticulum membrane|plasma membrane|auxin-activated signaling pathway|auxin polar transport|negative regulation of ethylene-activated signaling pathway|auxin homeostasis|auxin efflux|auxin efflux transmembrane transporter activity|basipetal auxin transport|integral component of membrane|root hair elongation|negative regulation of lateral root development
LOC18774650	115.079	2.9901	227.169	75.5463	6.23929	5.51e-37	6.30744e-36	Up	3.3753	2.95105	3.37281	0.0299739	0.0717891	0.0453388	GeneID:18774650	CYP81Q32	Isoflavone 3'-hydroxylase (Fragment)	GO:0004497,GO:0005506,GO:0005789,GO:0016021,GO:0016705,GO:0020037	monooxygenase activity|iron ion binding|endoplasmic reticulum membrane|integral component of membrane|oxidoreductase activity, acting on paired donors, with incorporation or reduction of molecular oxygen|heme binding	pper00943	Isoflavonoid biosynthesis
LOC18790294	315.404	147.843	482.966	3.26622	1.70762	4.23709e-38	4.93464e-37	Up	8.16163	7.29458	7.3897	2.34154	3.05463	2.66265	GeneID:18790294	LCAT1	Lecithin-cholesterol acyltransferase-like 1	GO:0005773,GO:0005774,GO:0006629,GO:0008374,GO:0016021	vacuole|vacuolar membrane|lipid metabolic process|O-acyltransferase activity|integral component of membrane
LOC18788008	394.029	194.526	593.533	3.05755	1.61238	2.05587e-38	2.40442e-37	Up	13.1438	10.4508	12.3499	5.03741	4.0318	4.50105	GeneID:18788008	IAA30	Auxin-responsive protein IAA30	GO:0003700,GO:0005634,GO:0009630,GO:0009733,GO:0009734,GO:0010262,GO:0048364	DNA-binding transcription factor activity|nucleus|gravitropism|response to auxin|auxin-activated signaling pathway|somatic embryogenesis|root development	pper04075	Plant hormone signal transduction
LOC18776846	314.441	148.009	480.874	3.24983	1.70036	1.9181e-38	2.25006e-37	Up	7.6919	7.64227	7.0101	3.0185	2.42285	2.48446	GeneID:18776846	RAE1	Protein RAE1	GO:0000972,GO:0003723,GO:0005635,GO:0005643,GO:0005829,GO:0015031,GO:0043130,GO:0051028,GO:0080008	transcription-dependent tethering of RNA polymerase II gene DNA at nuclear periphery|RNA binding|nuclear envelope|nuclear pore|cytosol|protein transport|ubiquitin binding|mRNA transport|Cul4-RING E3 ubiquitin ligase complex	pper03013	Nucleocytoplasmic transport
LOC18788991	430.169	1.20881	859.129	713.714	9.4792	8.76479e-39	1.03694e-37	Up	18.4326	16.4573	17.169	0.0425444	0.0203792	0.021451	GeneID:18788991	PCO1	Plant cysteine oxidase 1	GO:0001666,GO:0005634,GO:0005829,GO:0009061,GO:0017172,GO:0018171,GO:0046872,GO:0070483	response to hypoxia|nucleus|cytosol|anaerobic respiration|cysteine dioxygenase activity|peptidyl-cysteine oxidation|metal ion binding|detection of hypoxia
LOC18787246	231.114	86.1175	376.11	4.35862	2.12387	7.22326e-39	8.57172e-38	Up	7.25746	7.43017	6.52345	1.84183	2.25781	1.49783	GeneID:18787246
LOC18772454	847.398	559.624	1135.17	2.02775	1.01988	7.04159e-39	8.37148e-38	Up	13.8218	14.4964	15.6933	8.49417	8.43753	8.0714	GeneID:18772454		Histidine--tRNA ligase, chloroplastic/mitochondrial	GO:0004821,GO:0005524,GO:0005739,GO:0006427,GO:0009507	histidine-tRNA ligase activity|ATP binding|mitochondrion|histidyl-tRNA aminoacylation|chloroplast	pper00970	Aminoacyl-tRNA biosynthesis
LOC18787382	590.652	360.133	821.172	2.27967	1.18882	2.75374e-39	3.28993e-38	Up	7.92772	8.39107	8.30413	4.34845	3.91373	4.18327	GeneID:18787382	DRP4C	Dynamin-related protein 4C	GO:0000266,GO:0003924,GO:0005525,GO:0005737,GO:0005874,GO:0008017,GO:0016020	mitochondrial fission|GTPase activity|GTP binding|cytoplasm|microtubule|microtubule binding|membrane
LOC18768488	735.774	456.825	1014.72	2.22359	1.15289	2.41641e-40	2.93566e-39	Up	19.5086	17.3793	18.3884	8.96878	9.19685	10.5097	GeneID:18768488		Malate dehydrogenase, glyoxysomal	GO:0006097,GO:0006099,GO:0006108,GO:0009514,GO:0030060	glyoxylate cycle|tricarboxylic acid cycle|malate metabolic process|glyoxysome|L-malate dehydrogenase activity	pper00020,pper00270,pper00620,pper00630,pper00710	Citrate cycle (TCA cycle)|Cysteine and methionine metabolism|Pyruvate metabolism|Glyoxylate and dicarboxylate metabolism|Carbon fixation in photosynthetic organisms
LOC18785428	459.323	250.538	668.108	2.66379	1.41348	2.40084e-40	2.91857e-39	Up	8.88598	9.30621	8.3274	3.54059	4.11308	3.80931	GeneID:18785428	MDH1	Malate dehydrogenase [NADP], chloroplastic	GO:0005975,GO:0006108,GO:0009507,GO:0046554	carbohydrate metabolic process|malate metabolic process|chloroplast|malate dehydrogenase (NADP+) activity	pper00620,pper00710	Pyruvate metabolism|Carbon fixation in photosynthetic organisms
LOC18778731	680.084	416.164	944.003	2.26786	1.18133	1.56052e-40	1.90419e-39	Up	9.94171	10.3355	9.64354	4.75254	4.86226	5.58937	GeneID:18778731
LOC18777215	236.934	88.331	385.536	4.36226	2.12508	9.91418e-41	1.21357e-39	Up	4.55175	4.40021	5.40051	1.28063	1.42718	1.08056	GeneID:18777215	NPF2.11	Protein NRT1/ PTR FAMILY 2.11	GO:0005886,GO:0009506,GO:0016021,GO:0080167,GO:0090448,GO:0090449,GO:1901349	plasma membrane|plasmodesma|integral component of membrane|response to karrikin|glucosinolate:proton symporter activity|phloem glucosinolate loading|glucosinolate transport
LOC18781496	761.656	442.89	1080.42	2.43819	1.28581	9.43093e-41	1.15514e-39	Up	15.7808	16.9068	17.9943	8.94351	8.2367	6.75986	GeneID:18781496	LBD4	LOB domain-containing protein 4
LOC18785051	896.242	540.104	1252.38	2.31752	1.21258	9.442e-42	1.18489e-40	Up	6.77933	7.54391	6.64737	3.98715	3.21694	3.22009	GeneID:18785051	TPPD	Probable trehalose-phosphate phosphatase D	GO:0004805,GO:0005992,GO:0006970,GO:0006979,GO:0009507,GO:0009651,GO:0015927	trehalose-phosphatase activity|trehalose biosynthetic process|response to osmotic stress|response to oxidative stress|chloroplast|response to salt stress|trehalase activity	pper00500	Starch and sucrose metabolism
LOC18772293	645.687	390.629	900.746	2.30716	1.20611	7.64044e-42	9.60046e-41	Up	10.8985	9.99351	9.5011	5.15338	4.98244	5.05334	GeneID:18772293	ERDJ3A	DnaJ protein ERDJ3A	GO:0005788,GO:0009408,GO:0009506,GO:0009860,GO:0016491,GO:0034605	endoplasmic reticulum lumen|response to heat|plasmodesma|pollen tube growth|oxidoreductase activity|cellular response to heat
LOC18778726	224.397	84.9923	363.801	4.28291	2.09859	5.87266e-42	7.38875e-41	Up	6.33975	6.04274	5.58923	1.56109	1.52879	1.74913	GeneID:18778726	SRG1	Protein SRG1	GO:0010150,GO:0016682,GO:0046872,GO:0051213	leaf senescence|oxidoreductase activity, acting on diphenols and related substances as donors, oxygen as acceptor|metal ion binding|dioxygenase activity
LOC18782743	501.272	245.708	756.837	3.07837	1.62217	3.33701e-42	4.21214e-41	Up	9.17087	8.19702	8.69294	2.94948	3.99531	2.80362	GeneID:18782743		Protein BIG GRAIN 1-like B	GO:0005886,GO:0009734,GO:0010929,GO:0060918	plasma membrane|auxin-activated signaling pathway|positive regulation of auxin mediated signaling pathway|auxin transport
LOC18789800	307.02	134.78	479.259	3.55762	1.83091	3.24742e-42	4.10706e-41	Up	7.7111	6.68371	6.6568	2.00466	2.42279	2.39471	GeneID:18789800	VAB	VAN3-binding protein	GO:0009733,GO:0009734,GO:0010087,GO:0010305	response to auxin|auxin-activated signaling pathway|phloem or xylem histogenesis|leaf vascular tissue pattern formation
LOC18779116	777.732	492.802	1062.66	2.15521	1.10783	2.74026e-42	3.4679e-41	Up	14.591	14.4869	14.5782	7.60157	8.47087	7.25819	GeneID:18779116		Berberine bridge enzyme-like 26	GO:0005576,GO:0005618,GO:0009506,GO:0016491,GO:0071949	extracellular region|cell wall|plasmodesma|oxidoreductase activity|FAD binding
LOC18773464	455.114	223.412	686.816	3.07609	1.6211	2.66359e-42	3.37527e-41	Up	14.5643	14.8226	13.4393	6.21855	4.40519	5.43177	GeneID:18773464	PNC1	Cationic peroxidase 1	GO:0004601,GO:0005576,GO:0006979,GO:0020037,GO:0042744,GO:0046872	peroxidase activity|extracellular region|response to oxidative stress|heme binding|hydrogen peroxide catabolic process|metal ion binding	pper00940	Phenylpropanoid biosynthesis
LOC18779816	681.249	418.119	944.379	2.25819	1.17517	2.08469e-42	2.65034e-41	Up	38.1984	39.0803	42.2187	19.1475	20.8122	21.0108	GeneID:18779816	SEC1A	Berberine bridge enzyme-like 1	GO:0005576,GO:0005794,GO:0005886,GO:0009505,GO:0016899,GO:0071949	extracellular region|Golgi apparatus|plasma membrane|plant-type cell wall|oxidoreductase activity, acting on the CH-OH group of donors, oxygen as acceptor|FAD binding
LOC18776836	403.578	196.739	610.418	3.10111	1.63279	1.61856e-42	2.06313e-41	Up	10.2345	10.0278	8.95887	3.95028	3.78445	3.11898	GeneID:18776836	CUL1	Cullin-1	GO:0000794,GO:0005634,GO:0005737,GO:0005819,GO:0005829,GO:0006511,GO:0007049,GO:0009524,GO:0009733,GO:0009734,GO:0009753,GO:0009793,GO:0009867,GO:0009873,GO:0010087,GO:0016567,GO:0031461,GO:0031625,GO:0042752,GO:0048366	condensed nuclear chromosome|nucleus|cytoplasm|spindle|cytosol|ubiquitin-dependent protein catabolic process|cell cycle|phragmoplast|response to auxin|auxin-activated signaling pathway|response to jasmonic acid|embryo development ending in seed dormancy|jasmonic acid mediated signaling pathway|ethylene-activated signaling pathway|phloem or xylem histogenesis|protein ubiquitination|cullin-RING ubi…
LOC18776118	884.557	564.362	1204.75	2.1362	1.09505	3.31415e-43	4.29491e-42	Up	17.3404	15.8169	18.7269	9.49351	9.52946	8.97879	GeneID:18776118	ATL79	RING-H2 finger protein ATL79	GO:0016021,GO:0016567,GO:0016740,GO:0046872	integral component of membrane|protein ubiquitination|transferase activity|metal ion binding
LOC18773263	111.392	12.5519	210.232	16.6494	4.0574	2.71465e-44	3.57524e-43	Up	2.93528	3.01244	2.94883	0.178309	0.298942	0.134856	GeneID:18773263	CAD	Probable mannitol dehydrogenase	GO:0008270,GO:0046029	zinc ion binding|mannitol dehydrogenase activity
LOC18788870	850.589	519.555	1181.62	2.27519	1.18599	3.17608e-45	4.22104e-44	Up	58.8805	59.316	61.5859	34.1353	27.3287	29.6279	GeneID:18788870	IBH1	Transcription factor IBH1	GO:0003700,GO:0005634,GO:0009740,GO:0009742,GO:0040008,GO:0043565,GO:0046983	DNA-binding transcription factor activity|nucleus|gibberellic acid mediated signaling pathway|brassinosteroid mediated signaling pathway|regulation of growth|sequence-specific DNA binding|protein dimerization activity
LOC18793823	946.564	623.246	1269.88	2.03713	1.02654	2.62774e-45	3.50113e-44	Up	16.6768	17.3386	16.4212	9.86036	8.96542	9.70416	GeneID:18793823
LOC18788893	679.092	371.953	986.231	2.64738	1.40457	3.47317e-46	4.6531e-45	Up	22.3472	28.2113	23.9004	11.2445	10.5946	10.5367	GeneID:18788893	GG2	Guanine nucleotide-binding protein subunit gamma 2	GO:0005834,GO:0005886,GO:0007186,GO:0009845,GO:0010540,GO:0018342,GO:0018345,GO:0048527	heterotrimeric G-protein complex|plasma membrane|G protein-coupled receptor signaling pathway|seed germination|basipetal auxin transport|protein prenylation|protein palmitoylation|lateral root development
LOC18766989	273.533	101.648	445.419	4.37159	2.12816	1.6725e-46	2.24689e-45	Up	2.22449	2.79701	2.33112	0.632037	0.694386	0.608114	GeneID:18766989		Disease resistance protein At4g27190			pper04626	Plant-pathogen interaction
LOC18780101	743.329	434.842	1051.81	2.41698	1.27321	1.4187e-46	1.90989e-45	Up	14.852	15.9642	13.7875	7.66988	6.97694	6.60799	GeneID:18780101
LOC18786140	1235.94	817.883	1654	2.02426	1.01739	1.09059e-46	1.47533e-45	Up	25.7275	23.4276	23.8831	14.2626	12.5351	14.8202	GeneID:18786140		AP-4 complex subunit epsilon	GO:0005794,GO:0005829,GO:0005905,GO:0006886,GO:0009506,GO:0016192,GO:0030124	Golgi apparatus|cytosol|clathrin-coated pit|intracellular protein transport|plasmodesma|vesicle-mediated transport|AP-4 adaptor complex
LOC18781605	761.911	444.916	1078.91	2.42159	1.27595	6.27316e-47	8.51589e-46	Up	14.7326	16.6523	16.1883	6.96801	8.33695	7.30764	GeneID:18781605	PMAT1	Phenolic glucoside malonyltransferase 1	GO:0005829,GO:0009636,GO:0050736	cytosol|response to toxic substance|O-malonyltransferase activity
LOC18777573	1078.36	704.868	1451.85	2.06006	1.04269	6.25838e-47	8.50177e-46	Up	14.1147	13.2921	12.1001	7.35704	7.38688	7.36108	GeneID:18777573	KAN1	Transcription repressor KAN1	GO:0003700,GO:0005634,GO:0006355,GO:0009943,GO:0009944,GO:0009956,GO:0010051,GO:0010158,GO:0044212,GO:0048440,GO:0048481,GO:1905392	DNA-binding transcription factor activity|nucleus|regulation of transcription, DNA-templated|adaxial/abaxial axis specification|polarity specification of adaxial/abaxial axis|radial pattern formation|xylem and phloem pattern formation|abaxial cell fate specification|transcription regulatory region DNA binding|carpel development|plant ovule development|plant organ morphogenesis
LOC18793845	224.674	74.4913	374.856	5.03809	2.33288	4.79211e-48	6.57427e-47	Up	5.00249	4.89638	5.73681	1.20069	1.08014	1.29937	GeneID:18793845		Berberine bridge enzyme-like 17	GO:0005576,GO:0005618,GO:0016491,GO:0071949	extracellular region|cell wall|oxidoreductase activity|FAD binding
LOC18783906	654.466	361.075	947.857	2.62254	1.39097	3.70996e-48	5.09686e-47	Up	11.7049	13.2678	12.0557	6.00922	5.31007	4.9391	GeneID:18783906		Cytochrome b561 domain-containing protein At2g30890	GO:0016021,GO:0046872,GO:0055114	integral component of membrane|metal ion binding|oxidation-reduction process
LOC18787857	955.729	621.391	1290.07	2.07486	1.05301	2.62059e-48	3.60535e-47	Up	14.8171	15.2537	14.8816	7.79386	8.69745	8.46394	GeneID:18787857	UGT75L17	Crocetin glucosyltransferase, chloroplastic	GO:0009507,GO:0016758	chloroplast|transferase activity, transferring hexosyl groups
LOC18772870	224.07	67.5961	380.544	5.63722	2.49498	8.46083e-49	1.17233e-47	Up	9.93138	10.0638	12.5172	2.24934	1.92505	2.47995	GeneID:18772870		Histone H2B.3	GO:0000786,GO:0003677,GO:0005634,GO:0046982	nucleosome|DNA binding|nucleus|protein heterodimerization activity
LOC18768448	15316.7	9996.68	20636.7	2.06418	1.04557	2.25269e-49	3.14826e-48	Up	523.05	592.304	517.522	310.244	304.541	297.019	GeneID:18768448		Germin-like protein subfamily 1 member 7	GO:0005618,GO:0030145,GO:0045735,GO:0048046	cell wall|manganese ion binding|nutrient reservoir activity|apoplast
LOC18780978	234.549	77.05	392.048	5.08222	2.34546	1.93473e-49	2.70974e-48	Up	4.11715	4.528	3.92934	1.07012	0.960451	0.817859	GeneID:18780978	WAK2	Wall-associated receptor kinase 2
LOC18793365	934.133	591.447	1276.82	2.15836	1.10993	9.9756e-50	1.40221e-48	Up	17.4656	18.5873	18.0072	10.0653	8.91638	9.88007	GeneID:18793365		Carboxyvinyl-carboxyphosphonate phosphorylmutase, chloroplastic	GO:0008807,GO:0009507,GO:0009570	carboxyvinyl-carboxyphosphonate phosphorylmutase activity|chloroplast|chloroplast stroma
LOC18775508	973.241	637.529	1308.95	2.05366	1.0382	4.28157e-50	6.07108e-49	Up	9.43892	9.35403	9.55018	5.23814	5.12021	5.5505	GeneID:18775508	ARF18	Auxin response factor 18	GO:0003677,GO:0005634,GO:0006355,GO:0009734	DNA binding|nucleus|regulation of transcription, DNA-templated|auxin-activated signaling pathway
LOC18774198	251.844	86.9162	416.772	4.80312	2.26397	1.93846e-50	2.7648e-49	Up	14.0438	13.2896	15.3853	3.67007	2.93	3.66464	GeneID:18774198	HSP18.5-C	18.5 kDa class I heat shock protein	GO:0000302,GO:0005737,GO:0006457,GO:0009408,GO:0009651,GO:0042542,GO:0043621,GO:0051082,GO:0051259	response to reactive oxygen species|cytoplasm|protein folding|response to heat|response to salt stress|response to hydrogen peroxide|protein self-association|unfolded protein binding|protein complex oligomerization	pper04141	Protein processing in endoplasmic reticulum
LOC18774491	837.401	514.348	1160.45	2.25512	1.17321	6.30751e-51	9.04946e-50	Up	24.3668	25.05	22.64	11.8619	12.2413	12.7092	GeneID:18774491	PNC1	Cationic peroxidase 1	GO:0004601,GO:0005576,GO:0006979,GO:0020037,GO:0042744,GO:0046872	peroxidase activity|extracellular region|response to oxidative stress|heme binding|hydrogen peroxide catabolic process|metal ion binding	pper00940	Phenylpropanoid biosynthesis
LOC18782358	209.493	51.5525	367.434	7.11857	2.83159	1.33241e-51	1.92872e-50	Up	5.41058	7.5813	6.90914	1.00836	1.00249	1.20869	GeneID:18782358	EO	2-methylene-furan-3-one reductase	GO:0008270,GO:0102978	zinc ion binding|furaneol oxidoreductase activity
LOC18781368	1059.85	652.877	1466.82	2.24912	1.16936	1.01696e-51	1.4776e-50	Up	27.752	22.8691	24.7657	13.2055	13.1177	12.3341	GeneID:18781368	ACO2	1-aminocyclopropane-1-carboxylate oxidase 2	GO:0009693,GO:0009815,GO:0009835,GO:0031418,GO:0046872	ethylene biosynthetic process|1-aminocyclopropane-1-carboxylate oxidase activity|fruit ripening|L-ascorbic acid binding|metal ion binding	pper00270	Cysteine and methionine metabolism
LOC18771411	626.101	337.295	914.907	2.71427	1.44056	4.14964e-52	6.0701e-51	Up	13.15	13.112	13.152	6.14108	4.86892	5.73511	GeneID:18771411		Probable receptor-like protein kinase At5g20050
LOC18767452	668.665	381.358	955.971	2.50635	1.32559	2.51917e-52	3.69338e-51	Up	10.7286	10.63	10.6936	5.25035	4.98484	4.49913	GeneID:18767452	TIC32	Dehydrogenase/reductase SDR family member FEY	GO:0005783,GO:0010073,GO:0016491,GO:2000024	endoplasmic reticulum|meristem maintenance|oxidoreductase activity|regulation of leaf development
LOC18775191	709.626	402.672	1016.58	2.52659	1.33719	2.07617e-52	3.05312e-51	Up	7.04106	6.24456	7.30033	2.97119	3.24823	3.17536	GeneID:18775191	BHLH140	Transcription factor bHLH140	GO:0000012,GO:0003697,GO:0003725,GO:0005524,GO:0005634,GO:0006260,GO:0006302,GO:0006790,GO:0009150,GO:0030983,GO:0033699,GO:0046872,GO:0046983,GO:0047627,GO:1990165	single strand break repair|single-stranded DNA binding|double-stranded RNA binding|ATP binding|nucleus|DNA replication|double-strand break repair|sulfur compound metabolic process|purine ribonucleotide metabolic process|mismatched DNA binding|DNA 5'-adenosine monophosphate hydrolase activity|metal ion binding|protein dimerization activity|adenylylsulfatase activity|single-strand break-containing …
LOC18768172	522.431	267.174	777.688	2.91211	1.54206	1.31754e-52	1.94487e-51	Up	4.84856	4.55084	4.44298	1.66858	1.80808	2.004	GeneID:18768172	N	TMV resistance protein N	GO:0005524,GO:0005737,GO:0007165,GO:0009626,GO:0043531	ATP binding|cytoplasm|signal transduction|plant-type hypersensitive response|ADP binding
LOC18767263	251.081	77.597	424.565	5.48116	2.45448	1.05446e-52	1.55771e-51	Up	7.09042	6.80335	7.97032	1.41006	1.29891	1.89588	GeneID:18767263
LOC18778767	164.558	33.7602	295.355	8.75708	3.13045	3.23921e-53	4.80709e-52	Up	3.50285	3.33585	3.45444	0.562822	0.410257	0.382481	GeneID:18778767	INT4	Inositol transporter 4	GO:0005351,GO:0005355,GO:0005886,GO:0005887,GO:0008645	carbohydrate:proton symporter activity|glucose transmembrane transporter activity|plasma membrane|integral component of plasma membrane|hexose transmembrane transport
LOC18774264	375.146	163.216	587.075	3.59762	1.84704	1.85462e-53	2.76924e-52	Up	10.1362	9.74856	9.56797	2.76547	3.17251	3.49922	GeneID:18774264	FLA12	Fasciclin-like arabinogalactan protein 12	GO:0005886,GO:0009834,GO:0031225	plasma membrane|plant-type secondary cell wall biogenesis|anchored component of membrane
LOC109950124	382.977	169.852	596.101	3.50471	1.8093	1.22563e-53	1.8343e-52	Up	8.52782	9.13989	8.80624	2.85396	3.18237	2.65778	GeneID:109950124
LOC18783204	664.488	355.094	973.881	2.74618	1.45743	4.95255e-55	7.5576e-54	Up	8.72245	7.90627	8.2052	3.5898	3.06174	3.78247	GeneID:18783204	BOR4	Boron transporter 4	GO:0005452,GO:0005886,GO:0005887,GO:0015301,GO:0046713,GO:0051453,GO:0080029,GO:0080139	inorganic anion exchanger activity|plasma membrane|integral component of plasma membrane|anion:anion antiporter activity|borate transport|regulation of intracellular pH|cellular response to boron-containing substance levels|borate efflux transmembrane transporter activity
LOC18790222	550.977	276.705	825.249	2.98429	1.57739	2.70168e-55	4.13902e-54	Up	8.93894	9.06151	8.87998	3.54549	3.01316	3.82903	GeneID:18790222		Primary amine oxidase	GO:0005507,GO:0008131,GO:0009308,GO:0048038,GO:0052593,GO:0052594,GO:0052595,GO:0052596,GO:0052597,GO:0055114,GO:0097185	copper ion binding|primary amine oxidase activity|amine metabolic process|quinone binding|tryptamine:oxygen oxidoreductase (deaminating) activity|aminoacetone:oxygen oxidoreductase(deaminating) activity|aliphatic-amine oxidase activity|phenethylamine:oxygen oxidoreductase (deaminating) activity|diamine oxidase activity|oxidation-reduction process|cellular response to azide	pper00260,pper00350,pper00360,pper00410,pper00950,pper00960	Glycine, serine and threonine metabolism|Tyrosine metabolism|Phenylalanine metabolism|beta-Alanine metabolism|Isoquinoline alkaloid biosynthesis|Tropane, piperidine and pyridine alkaloid biosynthesis
LOC109950552	761.783	381.516	1142.05	2.9968	1.58342	2.17964e-55	3.34189e-54	Up	6.86343	6.41853	7.4615	3.09871	2.22953	2.6554	GeneID:109950552	N	TMV resistance protein N	GO:0005524,GO:0005737,GO:0007165,GO:0009626,GO:0043531	ATP binding|cytoplasm|signal transduction|plant-type hypersensitive response|ADP binding
LOC18770026	1418.06	901.466	1934.66	2.14582	1.10153	1.60438e-55	2.46572e-54	Up	26.2475	24.6267	23.7835	13.725	14.4339	11.9276	GeneID:18770026		Pectinesterase/pectinesterase inhibitor PPE8B	GO:0004857,GO:0005576,GO:0005618,GO:0030599,GO:0042545,GO:0045330,GO:0045490	enzyme inhibitor activity|extracellular region|cell wall|pectinesterase activity|cell wall modification|aspartyl esterase activity|pectin catabolic process	pper00040	Pentose and glucuronate interconversions
LOC109948532	192.793	31.2819	354.303	11.3213	3.50096	6.5906e-56	1.01934e-54	Up	1.94071	2.05034	2.92084	0.178029	0.255833	0.269288	GeneID:109948532	CNGC1	Cyclic nucleotide-gated ion channel 1	GO:0005216,GO:0005516,GO:0005886,GO:0016021,GO:0030552,GO:0030553	ion channel activity|calmodulin binding|plasma membrane|integral component of membrane|cAMP binding|cGMP binding
LOC18773257	1198.59	791.997	1605.18	2.02736	1.0196	3.32661e-56	5.16569e-55	Up	17.4889	16.4423	17.7298	9.51339	10.2073	9.65033	GeneID:18773257	ADNT1	Mitochondrial adenine nucleotide transporter ADNT1	GO:0005743,GO:0016021,GO:0022857	mitochondrial inner membrane|integral component of membrane|transmembrane transporter activity
LOC18768389	734.942	405.194	1064.69	2.6284	1.39419	1.27349e-56	1.98864e-55	Up	26.0507	24.7181	26.748	12.4733	11.362	10.1553	GeneID:18768389	SAUR24	Auxin-responsive protein SAUR24	GO:0005886,GO:0007275,GO:0009734,GO:0040008	plasma membrane|multicellular organism development|auxin-activated signaling pathway|regulation of growth	pper04075	Plant hormone signal transduction
LOC18771400	1567.39	1030.4	2104.38	2.04163	1.02972	3.65446e-57	5.74831e-56	Up	37.8828	39.7175	36.3293	23.4036	20.454	20.437	GeneID:18771400	PGR	Protein PGR	GO:0005886,GO:0016021	plasma membrane|integral component of membrane
LOC18770460	667.794	346.73	988.857	2.85517	1.51358	2.26409e-57	3.58745e-56	Up	19.1126	17.9009	18.1821	7.5055	6.45824	8.33928	GeneID:18770460	MES3	Methylesterase 3	GO:0009694,GO:0009696,GO:0016788,GO:0080030,GO:0080031,GO:0080032	jasmonic acid metabolic process|salicylic acid metabolic process|hydrolase activity, acting on ester bonds|methyl indole-3-acetate esterase activity|methyl salicylate esterase activity|methyl jasmonate esterase activity
LOC109948513	515.683	259.652	771.715	2.97372	1.57227	2.0819e-57	3.30146e-56	Up	10.3223	9.62281	9.33425	3.78314	3.70089	3.86867	GeneID:109948513		(-)-alpha-pinene synthase	GO:0000287,GO:0005829,GO:0010333,GO:0016114	magnesium ion binding|cytosol|terpene synthase activity|terpenoid biosynthetic process	pper00909	Sesquiterpenoid and triterpenoid biosynthesis
LOC109949142	1217.39	118.732	2316.05	19.5083	4.28601	9.68156e-58	1.54159e-56	Up	65.6542	67.8985	69.4012	5.53829	3.62563	2.82345	GeneID:109949142
LOC109949278	232.617	65.3304	399.903	6.12878	2.6156	5.64741e-58	9.01451e-57	Up	15.9789	13.4125	16.4695	2.9785	2.89203	2.76001	GeneID:109949278
LOC18774951	809.713	460.661	1158.76	2.51667	1.33152	1.15507e-58	1.86056e-57	Up	13.4758	12.4461	12.9513	6.46579	5.90101	5.43939	GeneID:18774951	PUB9	U-box domain-containing protein 9	GO:0004842,GO:0005634,GO:0005737,GO:0005886,GO:0009738,GO:0016567,GO:0070696,GO:0071215	ubiquitin-protein transferase activity|nucleus|cytoplasm|plasma membrane|abscisic acid-activated signaling pathway|protein ubiquitination|transmembrane receptor protein serine/threonine kinase binding|cellular response to abscisic acid stimulus
LOC18775797	571.714	275.962	867.466	3.14817	1.65451	5.8215e-59	9.41618e-58	Up	19.8212	16.4784	19.989	7.28782	6.61097	6.729	GeneID:18775797	EXLB1	Expansin-like B1
LOC18785503	1101.42	677.256	1525.59	2.25346	1.17214	2.99456e-59	4.85578e-58	Up	28.5148	29.016	30.7322	15.8237	13.6804	15.6494	GeneID:18785503
LOC18790056	1633.54	1011.72	2255.35	2.22808	1.1558	1.22573e-59	1.9959e-58	Up	70.6588	75.5821	77.7752	33.4812	41.264	41.0778	GeneID:18790056	Fra	Major allergen Pru ar 1	GO:0006952,GO:0009607	defense response|response to biotic stimulus
LOC18793291	1430.26	916.157	1944.37	2.12229	1.08562	1.3926e-60	2.29259e-59	Up	25.0212	26.365	25.3886	14.7666	12.5394	14.3874	GeneID:18793291	FLZ10	FCS-Like Zinc finger 10	GO:0005634,GO:0005737,GO:0005783,GO:0019900,GO:0042594,GO:0046872,GO:0090351,GO:1902074	nucleus|cytoplasm|endoplasmic reticulum|kinase binding|response to starvation|metal ion binding|seedling development|response to salt
LOC18791843	899.075	534.886	1263.26	2.36143	1.23966	1.7753e-61	2.95772e-60	Up	24.2756	24.9022	23.2221	11.8335	11.2211	12.278	GeneID:18791843
LOC18783063	243.944	63.2828	424.605	6.6963	2.74336	7.42535e-62	1.23922e-60	Up	22.0361	21.4465	23.1702	3.08618	4.80451	3.55671	GeneID:18783063
LOC18775086	517.143	243.349	790.936	3.24697	1.69909	3.0264e-62	5.07693e-61	Up	9.3659	9.7378	8.70101	3.06159	3.51258	3.28651	GeneID:18775086	UGT84B2	UDP-glycosyltransferase 84B2	GO:0008194,GO:0043231,GO:0080043,GO:0080044	UDP-glycosyltransferase activity|intracellular membrane-bounded organelle|quercetin 3-O-glucosyltransferase activity|quercetin 7-O-glucosyltransferase activity
LOC18788667	709.839	383.084	1036.59	2.70351	1.43483	1.27142e-62	2.14212e-61	Up	22.6175	24.1077	22.6811	9.07579	10.2941	10.1953	GeneID:18788667
LOC18792607	402.516	156.201	648.832	4.15336	2.05428	9.88569e-63	1.66701e-61	Up	8.1614	9.09299	8.82066	2.17333	2.23081	2.832	GeneID:18792607	ROQ1
LOC18768105	269.06	83.2558	454.864	5.46715	2.45079	2.28444e-63	3.87577e-62	Up	11.4937	11.7877	11.3896	2.40882	2.17949	2.72595	GeneID:18768105	SAUR50	Auxin-responsive protein SAUR50	GO:0009734,GO:0040008	auxin-activated signaling pathway|regulation of growth	pper04075	Plant hormone signal transduction
LOC18771327	1201.87	668.006	1735.73	2.60075	1.37893	1.05198e-63	1.78948e-62	Up	36.3806	34.659	38.229	16.553	13.7197	18.1852	GeneID:18771327	ATL8	RING-H2 finger protein ATL8	GO:0016021,GO:0016567,GO:0016740,GO:0046872	integral component of membrane|protein ubiquitination|transferase activity|metal ion binding
LOC18787058	1049.53	637.974	1461.09	2.29142	1.19624	9.45632e-64	1.61139e-62	Up	17.0901	16.1833	15.6268	8.55467	7.7565	8.29478	GeneID:18787058	ACS1	1-aminocyclopropane-1-carboxylate synthase 1	GO:0009693,GO:0009835,GO:0016847,GO:0030170	ethylene biosynthetic process|fruit ripening|1-aminocyclopropane-1-carboxylate synthase activity|pyridoxal phosphate binding	pper00270,pper04016	Cysteine and methionine metabolism|MAPK signaling pathway - plant
LOC18768926	269.857	72.844	466.87	6.41491	2.68143	6.36223e-64	1.0851e-62	Up	6.30495	5.30196	6.03922	0.82254	1.10576	1.24418	GeneID:18768926	GT7	UDP-glucose flavonoid 3-O-glucosyltransferase 7	GO:0047893,GO:0102360,GO:0102425	flavonol 3-O-glucosyltransferase activity|daphnetin 3-O-glucosyltransferase activity|myricetin 3-O-glucosyltransferase activity
LOC18774595	1548.98	1018.77	2079.2	2.04019	1.0287	9.75971e-65	1.68078e-63	Up	49.0477	50.1453	48.5434	29.6651	27.894	25.8638	GeneID:18774595		CASP-like protein 4B1	GO:0005886,GO:0016021	plasma membrane|integral component of membrane
LOC18774609	970.979	196.726	1745.23	8.87675	3.15003	6.65301e-65	1.14983e-63	Up	8.22009	8.15651	8.14524	1.29255	0.808195	1.08452	GeneID:18774609	ROS1	Protein ROS1	GO:0003677,GO:0003906,GO:0005634,GO:0005730,GO:0006281,GO:0006284,GO:0006306,GO:0006342,GO:0019104,GO:0031936,GO:0046872,GO:0050832,GO:0051539,GO:0080111	DNA binding|DNA-(apurinic or apyrimidinic site) endonuclease activity|nucleus|nucleolus|DNA repair|base-excision repair|DNA methylation|chromatin silencing|DNA N-glycosylase activity|negative regulation of chromatin silencing|metal ion binding|defense response to fungus|4 iron, 4 sulfur cluster binding|DNA demethylation
LOC18769636	898.604	172.61	1624.6	9.40727	3.23378	1.93631e-65	3.37959e-64	Up	22.1723	20.7691	22.5796	2.91663	3.1333	1.97029	GeneID:18769636	ZAT5	Zinc finger protein ZAT5	GO:0003700,GO:0005634,GO:0006355,GO:0043565,GO:0046872	DNA-binding transcription factor activity|nucleus|regulation of transcription, DNA-templated|sequence-specific DNA binding|metal ion binding
LOC18792460	1452.93	951.991	1953.87	2.05277	1.03757	4.30819e-66	7.58069e-65	Up	23.3413	23.1684	23.6152	12.5004	12.7965	14.0795	GeneID:18792460
LOC18785929	956.327	567.111	1345.54	2.37212	1.24617	1.01352e-67	1.81797e-66	Up	16.7246	16.4961	15.6573	7.67852	8.08936	7.97459	GeneID:18785929	SDR1	(+)-neomenthol dehydrogenase	GO:0005737,GO:0006952,GO:0047501,GO:0055114	cytoplasm|defense response|(+)-neomenthol dehydrogenase activity|oxidation-reduction process	pper00902	Monoterpenoid biosynthesis
LOC18792399	683.385	357.907	1008.86	2.81792	1.49463	9.7481e-68	1.75015e-66	Up	32.4703	31.3221	31.2206	12.3668	13.9067	12.5707	GeneID:18792399
LOC18781492	197.543	26.0005	369.085	14.251	3.83299	2.57341e-68	4.64601e-67	Up	5.71194	4.58672	5.08987	0.600008	0.29442	0.354176	GeneID:18781492	DOGL3	Protein DOG1-like 3	GO:0006351,GO:0043565	transcription, DNA-templated|sequence-specific DNA binding
LOC18783547	1443.72	919.905	1967.53	2.13723	1.09574	1.06763e-68	1.93469e-67	Up	20.3107	21.5195	19.5094	10.4664	11.2857	11.3051	GeneID:18783547	HSP70	Heat shock 70 kDa protein	GO:0005524,GO:0005737,GO:0006986,GO:0016887,GO:0031072,GO:0034605,GO:0034620,GO:0042026,GO:0042623,GO:0044183,GO:0051082,GO:0051085,GO:0051787	ATP binding|cytoplasm|response to unfolded protein|ATPase activity|heat shock protein binding|cellular response to heat|cellular response to unfolded protein|protein refolding|ATPase activity, coupled|protein binding involved in protein folding|unfolded protein binding|chaperone cofactor-dependent protein refolding|misfolded protein binding	pper03040,pper04141,pper04144	Spliceosome|Protein processing in endoplasmic reticulum|Endocytosis
LOC18774675	669.65	328.963	1010.34	3.0679	1.61725	7.48812e-69	1.36075e-67	Up	29.6922	30.9712	27.4424	10.3509	11.9994	10.7159	GeneID:18774675	HSP18.5-C	18.5 kDa class I heat shock protein	GO:0000302,GO:0005737,GO:0006457,GO:0009408,GO:0009651,GO:0042542,GO:0043621,GO:0051082,GO:0051259	response to reactive oxygen species|cytoplasm|protein folding|response to heat|response to salt stress|response to hydrogen peroxide|protein self-association|unfolded protein binding|protein complex oligomerization	pper04141	Protein processing in endoplasmic reticulum
LOC18770718	807.706	440.146	1175.27	2.6722	1.41803	2.25038e-69	4.10477e-68	Up	38.0161	34.1264	37.1768	14.857	15.9852	16.332	GeneID:18770718
LOC18790828	1006.25	557.467	1455.04	2.60728	1.38255	9.11558e-70	1.67214e-68	Up	32.5034	37.2505	32.0511	15.5554	14.7376	14.6702	GeneID:18790828	MPSR1	E3 ubiquitin-protein ligase MPSR1	GO:0000209,GO:0005737,GO:0005829,GO:0016567,GO:0046872,GO:0051787,GO:0051865,GO:0061630,GO:0061635,GO:0071218,GO:0071629	protein polyubiquitination|cytoplasm|cytosol|protein ubiquitination|metal ion binding|misfolded protein binding|protein autoubiquitination|ubiquitin protein ligase activity|regulation of protein complex stability|cellular response to misfolded protein|cytoplasm protein quality control by the ubiquitin-proteasome system
LOC18784162	1230.43	764.984	1695.87	2.21595	1.14793	6.71965e-70	1.23614e-68	Up	27.8716	29.9922	29.7466	15.5827	14.5809	15.3844	GeneID:18784162	GLIP2	GDSL esterase/lipase 2	GO:0005576,GO:0006629,GO:0009723,GO:0009734,GO:0009751,GO:0009753,GO:0009814,GO:0010930,GO:0016042,GO:0016298	extracellular region|lipid metabolic process|response to ethylene|auxin-activated signaling pathway|response to salicylic acid|response to jasmonic acid|defense response, incompatible interaction|negative regulation of auxin mediated signaling pathway|lipid catabolic process|lipase activity
LOC18778823	856.201	448.694	1263.71	2.81848	1.49492	2.37777e-70	4.40749e-69	Up	8.29455	7.91494	8.02344	3.11044	3.04436	3.76118	GeneID:18778823	FLS2	LRR receptor-like serine/threonine-protein kinase FLS2			pper04016,pper04626	MAPK signaling pathway - plant|Plant-pathogen interaction
LOC18772330	553.063	238.513	867.613	3.64012	1.86399	2.27675e-70	4.22427e-69	Up	34.2018	32.5445	30.4645	11.7236	9.23388	9.83853	GeneID:18772330	ERG1	Elicitor-responsive protein 1	GO:0005544,GO:0005737,GO:0005886	calcium-dependent phospholipid binding|cytoplasm|plasma membrane
LOC18780367	986.298	564.166	1408.43	2.49818	1.32088	5.97083e-71	1.11314e-69	Up	19.0487	18.5594	19.3443	9.27057	7.97014	9.04786	GeneID:18780367	PUB45	U-box domain-containing protein 45	GO:0004842,GO:0005634,GO:0005737,GO:0016567,GO:0070696	ubiquitin-protein transferase activity|nucleus|cytoplasm|protein ubiquitination|transmembrane receptor protein serine/threonine kinase binding
LOC18787637	595.419	276.471	914.368	3.31064	1.72711	1.58514e-71	2.9637e-70	Up	9.41252	8.61307	8.45654	3.04031	2.84449	3.34272	GeneID:18787637	FRO4	Ferric reduction oxidase 4	GO:0000293,GO:0006811,GO:0016021,GO:0046872	ferric-chelate reductase activity|ion transport|integral component of membrane|metal ion binding
LOC18784431	240.973	49.9181	432.027	8.64331	3.11158	1.30458e-71	2.44385e-70	Up	8.66007	9.21388	8.70836	1.44764	1.24197	0.849737	GeneID:18784431	3MMP	Metalloendoproteinase 3-MMP	GO:0004222,GO:0005886,GO:0008270,GO:0031012,GO:0031225	metalloendopeptidase activity|plasma membrane|zinc ion binding|extracellular matrix|anchored component of membrane
LOC18777272	1479.59	951.13	2008.05	2.11182	1.07849	5.54262e-72	1.04434e-70	Up	20.3316	20.2694	22.0181	11.3094	11.0235	11.8461	GeneID:18777272	PUB38	U-box domain-containing protein 38	GO:0004842,GO:0005634,GO:0005737,GO:0016567,GO:0070696	ubiquitin-protein transferase activity|nucleus|cytoplasm|protein ubiquitination|transmembrane receptor protein serine/threonine kinase binding
LOC18785268	1099.83	644.11	1555.55	2.41474	1.27187	1.85124e-72	3.51537e-71	Up	28.0535	26.4493	27.0041	12.2885	14.0814	12.5217	GeneID:18785268	ERF106	Ethylene-responsive transcription factor ERF106	GO:0003677,GO:0003700,GO:0005634,GO:0009873	DNA binding|DNA-binding transcription factor activity|nucleus|ethylene-activated signaling pathway
LOC18773099	1378.88	887.297	1870.47	2.10807	1.07592	1.33084e-72	2.52963e-71	Up	31.115	31.0045	30.715	17.7227	16.5614	16.4659	GeneID:18773099	SFC1	Mitochondrial succinate-fumarate transporter 1	GO:0005743,GO:0015141,GO:0015741,GO:0015744,GO:0016021	mitochondrial inner membrane|succinate transmembrane transporter activity|fumarate transport|succinate transport|integral component of membrane
LOC18782561	264.516	62.4829	466.549	7.47891	2.90283	1.06631e-73	2.04888e-72	Up	5.65283	5.38703	5.25655	1.03017	0.6932	0.791493	GeneID:18782561	D6PKL2	Serine/threonine-protein kinase D6PKL2	GO:0004672,GO:0004674,GO:0005524,GO:0005634,GO:0005730,GO:0005737,GO:0005886,GO:0006468,GO:0009638,GO:0009734,GO:0010540,GO:0016301	protein kinase activity|protein serine/threonine kinase activity|ATP binding|nucleus|nucleolus|cytoplasm|plasma membrane|protein phosphorylation|phototropism|auxin-activated signaling pathway|basipetal auxin transport|kinase activity
LOC18787795	191.137	22.3197	359.954	16.1512	4.01357	1.4708e-74	2.85147e-73	Up	3.75485	3.55475	3.4761	0.336654	0.221734	0.212178	GeneID:18787795
LOC18771701	1172.62	687.893	1657.34	2.40691	1.26718	4.92192e-75	9.57089e-74	Up	20.1846	22.0195	20.6958	10.329	10.3806	9.38093	GeneID:18771701	P2	NADP-dependent alkenal double bond reductase P2	GO:0005829,GO:0005886,GO:0006979,GO:0032440	cytosol|plasma membrane|response to oxidative stress|2-alkenal reductase [NAD(P)] activity
LOC18785292	1357.66	842.08	1873.24	2.22432	1.15336	4.56126e-75	8.88736e-74	Up	22.7442	22.2152	22.1417	12.1493	11.8682	10.7422	GeneID:18785292	PP2C38	Probable protein phosphatase 2C 38	GO:0004722,GO:0005886,GO:0046872,GO:1900425	protein serine/threonine phosphatase activity|plasma membrane|metal ion binding|negative regulation of defense response to bacterium
LOC18793869	867.525	467.642	1267.41	2.70925	1.43789	4.4375e-75	8.65491e-74	Up	8.76498	8.51608	8.56065	3.70823	3.92977	3.34958	GeneID:18793869		Uncharacterized protein At5g08430	GO:0003677	DNA binding
LOC18772658	437.601	174.706	700.496	4.01015	2.00366	3.58281e-75	6.99494e-74	Up	14.9528	15.0836	16.0048	4.63832	4.28885	4.30499	GeneID:18772658	MYB4	Transcription factor MYB4	GO:0005634,GO:0009409,GO:0030154,GO:0043565,GO:0044212,GO:0045893	nucleus|response to cold|cell differentiation|sequence-specific DNA binding|transcription regulatory region DNA binding|positive regulation of transcription, DNA-templated
LOC18780351	1399.26	881.825	1916.7	2.17307	1.11973	2.42048e-75	4.74472e-74	Up	19.4807	20.312	20.019	10.2451	10.2664	11.2041	GeneID:18780351	CAT1	Cationic amino acid transporter 1	GO:0005313,GO:0005886,GO:0015189,GO:0016020,GO:0016021,GO:0051938	L-glutamate transmembrane transporter activity|plasma membrane|L-lysine transmembrane transporter activity|membrane|integral component of membrane|L-glutamate import
LOC18788840	1736.75	1143.17	2330.32	2.0398	1.02842	1.89833e-76	3.75147e-75	Up	47.7177	43.3054	45.5113	26.3691	25.8336	24.9729	GeneID:18788840	LRR1	Leucine-rich repeat protein 1	GO:0005737	cytoplasm
LOC18780077	1272.53	739.913	1805.15	2.43702	1.28512	2.84035e-77	5.67078e-76	Up	23.5691	25.588	23.3455	11.4814	12.1615	10.6107	GeneID:18780077	ZIP11	Zinc transporter 11	GO:0005385,GO:0005886,GO:0016021,GO:0071577	zinc ion transmembrane transporter activity|plasma membrane|integral component of membrane|zinc ion transmembrane transport
LOC18778266	1456.32	913.434	1999.2	2.19006	1.13097	2.77244e-77	5.54089e-76	Up	27.179	24.9899	27.77	14.3736	14.1064	13.6026	GeneID:18778266		Putative PAP-specific phosphatase, mitochondrial	GO:0005737,GO:0005739,GO:0008441,GO:0009507,GO:0016311,GO:0046854,GO:0046872	cytoplasm|mitochondrion|3'(2'),5'-bisphosphate nucleotidase activity|chloroplast|dephosphorylation|phosphatidylinositol phosphorylation|metal ion binding	pper00920	Sulfur metabolism
LOC18788281	2050.71	1335.1	2766.33	2.06992	1.04958	1.86058e-77	3.72615e-76	Up	38.1907	43.2324	39.4002	22.717	22.6892	21.8098	GeneID:18788281	CYP76B6	Geraniol 8-hydroxylase	GO:0005506,GO:0005789,GO:0016021,GO:0016099,GO:0016709,GO:0020037	iron ion binding|endoplasmic reticulum membrane|integral component of membrane|monoterpenoid biosynthetic process|oxidoreductase activity, acting on paired donors, with incorporation or reduction of molecular oxygen, NAD(P)H as one donor, and incorporation of one atom of oxygen|heme binding
LOC109947456	334.373	83.9519	584.794	6.94522	2.79602	1.11925e-77	2.24381e-76	Up	7.81146	9.0134	8.99186	1.20922	1.81195	1.25065	GeneID:109947456		Probable protein phosphatase 2C 62	GO:0004722,GO:0046872	protein serine/threonine phosphatase activity|metal ion binding
LOC18785098	1412.1	863.194	1961.01	2.27182	1.18385	5.56421e-78	1.11895e-76	Up	25.0853	25.8603	25.476	13.9301	12.0737	12.7639	GeneID:18785098	UGT76F1	UDP-glycosyltransferase 76F1	GO:0008194,GO:0043231,GO:0080043,GO:0080044	UDP-glycosyltransferase activity|intracellular membrane-bounded organelle|quercetin 3-O-glucosyltransferase activity|quercetin 7-O-glucosyltransferase activity
LOC18785445	1591.32	961.705	2220.94	2.30665	1.2058	2.78102e-78	5.63337e-77	Up	28.5271	32.7334	29.7547	15.2416	15.7324	14.4554	GeneID:18785445	DREB2C	Dehydration-responsive element-binding protein 2C	GO:0003700,GO:0005634,GO:0009737,GO:0009738,GO:0010286,GO:0043565,GO:0044212,GO:0045893	DNA-binding transcription factor activity|nucleus|response to abscisic acid|abscisic acid-activated signaling pathway|heat acclimation|sequence-specific DNA binding|transcription regulatory region DNA binding|positive regulation of transcription, DNA-templated
LOC18775625	513.458	212.451	814.465	3.83453	1.93905	6.94003e-79	1.41615e-77	Up	15.5264	15.8171	16.3698	5.30673	4.4928	4.54242	GeneID:18775625	CAD	Probable mannitol dehydrogenase	GO:0008270,GO:0046029	zinc ion binding|mannitol dehydrogenase activity
LOC18772442	284.11	52.5514	515.669	9.82681	3.29672	4.53039e-79	9.2737e-78	Up	9.11263	9.02475	7.08014	0.875895	0.822672	1.26427	GeneID:18772442	F6H1-3	Feruloyl CoA ortho-hydroxylase 2	GO:0009805,GO:0010421,GO:0046872,GO:0051213	coumarin biosynthetic process|hydrogen peroxide-mediated programmed cell death|metal ion binding|dioxygenase activity	pper00999	Biosynthesis of various plant secondary metabolites
LOC18789392	1668.94	1094.58	2243.3	2.05044	1.03593	1.61046e-79	3.31759e-78	Up	54.3019	52.4373	54.9973	30.071	29.2694	31.6	GeneID:18789392		21 kDa protein	GO:0004857	enzyme inhibitor activity
LOC18769619	1872.44	1238.36	2506.52	2.02567	1.0184	7.40146e-80	1.53612e-78	Up	26.0911	23.8823	25.6599	14.1098	14.0351	14.9121	GeneID:18769619
LOC18787474	1264.24	753.735	1774.74	2.35408	1.23516	2.6828e-80	5.59785e-79	Up	27.0034	27.2412	27.7675	12.3472	13.7564	14.0381	GeneID:18787474	ARP1	Probable RNA-binding protein ARP1	GO:0003729,GO:0005634,GO:0009414,GO:0009651,GO:0009737,GO:0010029	mRNA binding|nucleus|response to water deprivation|response to salt stress|response to abscisic acid|regulation of seed germination
LOC18780671	323.787	89.4083	558.166	6.2362	2.64067	3.60016e-81	7.59357e-80	Up	11.7286	12.8357	10.9493	2.10051	2.22641	2.23083	GeneID:18780671	MMDHI	Malate dehydrogenase, mitochondrial	GO:0005759,GO:0005975,GO:0006099,GO:0006108,GO:0030060	mitochondrial matrix|carbohydrate metabolic process|tricarboxylic acid cycle|malate metabolic process|L-malate dehydrogenase activity	pper00020,pper00270,pper00620,pper00630,pper00710	Citrate cycle (TCA cycle)|Cysteine and methionine metabolism|Pyruvate metabolism|Glyoxylate and dicarboxylate metabolism|Carbon fixation in photosynthetic organisms
LOC18790991	2182.14	1451.68	2912.59	2.00721	1.00519	1.17874e-81	2.49435e-80	Up	26.4293	25.3059	24.9997	14.3932	13.975	15.7081	GeneID:18790991
LOC18778422	1572.98	933.45	2212.52	2.37095	1.24547	4.4312e-82	9.44901e-81	Up	40.3272	37.7474	34.9016	17.5165	18.035	19.3812	GeneID:18778422	DJ1B	Protein DJ-1 homolog B	GO:0005634,GO:0005829,GO:0009507,GO:0009570,GO:0019172,GO:0036524,GO:0036529,GO:0106046	nucleus|cytosol|chloroplast|chloroplast stroma|glyoxalase III activity|protein deglycase activity|protein deglycation, glyoxal removal|guanine deglycation, glyoxal removal
LOC18788980	1558.82	879.832	2237.81	2.54408	1.34715	8.21329e-85	1.79271e-83	Up	48.5879	45.4254	44.9676	23.3749	20.7224	18.8659	GeneID:18788980	GATA15	GATA transcription factor 15	GO:0003700,GO:0005634,GO:0008270,GO:0043565	DNA-binding transcription factor activity|nucleus|zinc ion binding|sequence-specific DNA binding
LOC18777262	780.716	350.014	1211.42	3.46424	1.79254	3.93817e-85	8.61519e-84	Up	16.8765	15.6894	17.2923	5.01351	5.19062	6.39606	GeneID:18777262		Cytochrome P450 CYP736A12	GO:0004497,GO:0005506,GO:0016021,GO:0016705,GO:0020037	monooxygenase activity|iron ion binding|integral component of membrane|oxidoreductase activity, acting on paired donors, with incorporation or reduction of molecular oxygen|heme binding
LOC109947959	394.053	132.844	655.262	4.93654	2.3035	2.26535e-85	4.9725e-84	Up	11.3235	10.4824	11.2503	2.56795	2.51105	2.64312	GeneID:109947959
LOC18783634	1080.59	589.575	1571.6	2.66635	1.41486	1.83426e-85	4.03081e-84	Up	15.3044	15.2793	16.4914	6.39386	6.61911	7.33839	GeneID:18783634	HSP70	Heat shock 70 kDa protein	GO:0005524,GO:0005737,GO:0006986,GO:0016887,GO:0031072,GO:0034605,GO:0034620,GO:0042026,GO:0042623,GO:0044183,GO:0051082,GO:0051085,GO:0051787	ATP binding|cytoplasm|response to unfolded protein|ATPase activity|heat shock protein binding|cellular response to heat|cellular response to unfolded protein|protein refolding|ATPase activity, coupled|protein binding involved in protein folding|unfolded protein binding|chaperone cofactor-dependent protein refolding|misfolded protein binding	pper03040,pper04141,pper04144	Spliceosome|Protein processing in endoplasmic reticulum|Endocytosis
LOC18785954	453.316	168.334	738.297	4.38571	2.13281	3.90774e-86	8.70547e-85	Up	22.7554	23.1392	24.5293	5.96124	6.16017	6.38284	GeneID:18785954
LOC18790843	1709.35	1088.82	2329.88	2.13812	1.09634	6.4539e-87	1.44439e-85	Up	43.0742	46.2506	43.8928	24.1345	24.2755	23.3452	GeneID:18790843	AL5	PHD finger protein ALFIN-LIKE 5	GO:0003677,GO:0003714,GO:0005634,GO:0006325,GO:0006355,GO:0009414,GO:0009651,GO:0042393,GO:0046872	DNA binding|transcription corepressor activity|nucleus|chromatin organization|regulation of transcription, DNA-templated|response to water deprivation|response to salt stress|histone binding|metal ion binding
LOC18767071	435.592	109.521	761.664	6.94501	2.79598	2.38908e-87	5.35297e-86	Up	21.5347	21.1585	25.595	2.80106	4.67347	3.8402	GeneID:18767071	CRRSP38	Cysteine-rich repeat secretory protein 38	GO:0005576,GO:0005618,GO:0005773,GO:0009737	extracellular region|cell wall|vacuole|response to abscisic acid
LOC18791655	1178.56	634.921	1722.21	2.71455	1.44071	1.16271e-87	2.61421e-86	Up	16.2805	15.3775	18.0738	7.1261	6.71042	7.28822	GeneID:18791655	PK1	Putative receptor protein kinase ZmPK1	GO:0004674,GO:0005524,GO:0005886,GO:0006468,GO:0016021,GO:0048544	protein serine/threonine kinase activity|ATP binding|plasma membrane|protein phosphorylation|integral component of membrane|recognition of pollen
LOC18776384	1487.09	904.042	2070.14	2.28988	1.19527	2.65741e-89	6.08044e-88	Up	25.2313	25.2328	24.3339	13.2958	12.1178	12.2306	GeneID:18776384	HSF24	Heat stress transcription factor B-2b	GO:0000978,GO:0003700,GO:0005634,GO:0010200,GO:0034605,GO:0043565,GO:0045892,GO:0061408	RNA polymerase II proximal promoter sequence-specific DNA binding|DNA-binding transcription factor activity|nucleus|response to chitin|cellular response to heat|sequence-specific DNA binding|negative regulation of transcription, DNA-templated|positive regulation of transcription from RNA polymerase II promoter in response to heat stress
LOC18784623	2537.53	1628.83	3446.23	2.1142	1.08011	1.91395e-90	4.41048e-89	Up	63.0431	72.3851	67.8535	37.0601	35.9012	37.7894	GeneID:18784623		Uncharacterized protein At2g39920	GO:0016021,GO:0046686	integral component of membrane|response to cadmium ion
LOC18778908	297.073	64.6324	529.513	8.18786	3.03349	1.89416e-90	4.37006e-89	Up	9.15458	8.72671	9.9452	1.3098	1.43155	1.17199	GeneID:18778908	S8H	Feruloyl CoA ortho-hydroxylase 2	GO:0009805,GO:0010421,GO:0046872,GO:0051213	coumarin biosynthetic process|hydrogen peroxide-mediated programmed cell death|metal ion binding|dioxygenase activity	pper00999	Biosynthesis of various plant secondary metabolites
LOC18766425	11812.7	5049.63	18575.7	3.67847	1.87911	5.59899e-91	1.29792e-89	Up	328.382	327.236	319.663	106.959	109.551	89.0084	GeneID:18766425	ADH1	Alcohol dehydrogenase 1	GO:0004022,GO:0005737,GO:0008270	alcohol dehydrogenase (NAD) activity|cytoplasm|zinc ion binding	pper00010,pper00071,pper00350,pper00592,pper00620	Glycolysis / Gluconeogenesis|Fatty acid degradation|Tyrosine metabolism|alpha-Linolenic acid metabolism|Pyruvate metabolism
LOC109946427	1220.28	638.715	1801.84	2.82294	1.4972	5.39502e-91	1.25213e-89	Up	61.2884	59.7327	58.195	26.1223	21.312	25.7784	GeneID:109946427	Fra	Major allergen Pru ar 1	GO:0006952,GO:0009607	defense response|response to biotic stimulus
LOC18787055	398.653	110.906	686.401	6.18869	2.62963	1.0117e-91	2.35369e-90	Up	20.2804	17.4306	18.9811	2.92825	3.97189	3.65453	GeneID:18787055
LOC18789232	673.602	273.475	1073.73	3.92316	1.97202	9.39036e-92	2.18726e-90	Up	24.3246	26.9187	23.1855	6.62186	7.25348	7.97866	GeneID:18789232	VIT1	Vacuolar iron transporter 1	GO:0005381,GO:0005384,GO:0005774,GO:0006880,GO:0016020,GO:0016021,GO:0030026,GO:0055072	iron ion transmembrane transporter activity|manganese ion transmembrane transporter activity|vacuolar membrane|intracellular sequestering of iron ion|membrane|integral component of membrane|cellular manganese ion homeostasis|iron ion homeostasis
LOC18783977	1040.65	129.932	1951.38	15.0058	3.90744	4.32537e-92	1.00991e-90	Up	111.588	113.843	102.243	8.84502	10.0555	6.24356	GeneID:18783977
LOC18789196	2020.47	1258.8	2782.15	2.21067	1.14448	1.17848e-92	2.76822e-91	Up	29.1882	28.9936	31.8222	14.9011	15.3854	16.6412	GeneID:18789196		F-box protein At1g67340	GO:0005634,GO:0016567	nucleus|protein ubiquitination
LOC18781476	1628.03	987.508	2268.55	2.29651	1.19944	7.03833e-95	1.67557e-93	Up	28.1303	28.0784	28.1374	13.0938	14.8453	14.3755	GeneID:18781476	MYB83	Transcription factor MYB83	GO:0003700,GO:0005634,GO:0030154,GO:0043565,GO:0044212,GO:0045893,GO:2000652	DNA-binding transcription factor activity|nucleus|cell differentiation|sequence-specific DNA binding|transcription regulatory region DNA binding|positive regulation of transcription, DNA-templated|regulation of secondary cell wall biogenesis
LOC18788400	2249.49	1497.44	3001.55	2.00467	1.00336	6.89319e-96	1.65522e-94	Up	36.6618	34.8048	35.0302	20.2052	21.1471	19.8726	GeneID:18788400
LOC18767958	373.933	83.4845	664.382	7.97829	2.99608	2.74241e-96	6.6015e-95	Up	3.04397	2.95259	2.80156	0.483574	0.30291	0.487639	GeneID:18767958	N	TMV resistance protein N	GO:0005524,GO:0005737,GO:0007165,GO:0009626,GO:0043531	ATP binding|cytoplasm|signal transduction|plant-type hypersensitive response|ADP binding
LOC18777012	700.362	274.811	1125.91	4.09689	2.03453	2.71082e-96	6.53356e-95	Up	32.9739	33.9851	31.6948	10.8304	8.66614	8.25316	GeneID:18777012	WRKY75	Probable WRKY transcription factor 75	GO:0000122,GO:0000978,GO:0003700,GO:0005634,GO:0010055,GO:0032107,GO:0043620,GO:0044212,GO:0048527	negative regulation of transcription by RNA polymerase II|RNA polymerase II proximal promoter sequence-specific DNA binding|DNA-binding transcription factor activity|nucleus|atrichoblast differentiation|regulation of response to nutrient levels|regulation of DNA-templated transcription in response to stress|transcription regulatory region DNA binding|lateral root development
LOC18783913	1989.79	451.355	3528.22	7.81699	2.96661	1.40935e-96	3.40524e-95	Up	110.07	107.775	108.649	18.9744	15.7189	13.433	GeneID:18783913	SAUR78	Auxin-responsive protein SAUR78	GO:0005634,GO:0005737,GO:0007275,GO:0009733,GO:0009873,GO:0019897,GO:0030307	nucleus|cytoplasm|multicellular organism development|response to auxin|ethylene-activated signaling pathway|extrinsic component of plasma membrane|positive regulation of cell growth
LOC18778075	448.076	140.267	755.885	5.39091	2.43053	1.13914e-97	2.78351e-96	Up	11.222	10.0948	9.82464	2.05391	2.2864	2.31913	GeneID:18778075	PILS1	Protein PIN-LIKES 1	GO:0005789,GO:0009734,GO:0016021,GO:0055085	endoplasmic reticulum membrane|auxin-activated signaling pathway|integral component of membrane|transmembrane transport
LOC18793828	1121.17	567.282	1675.05	2.95353	1.56244	8.66967e-98	2.12379e-96	Up	25.9942	27.1638	27.5526	11.437	9.40084	10.663	GeneID:18793828	TPPD	Probable trehalose-phosphate phosphatase D	GO:0004805,GO:0005992,GO:0006970,GO:0006979,GO:0009507,GO:0009651,GO:0015927	trehalose-phosphatase activity|trehalose biosynthetic process|response to osmotic stress|response to oxidative stress|chloroplast|response to salt stress|trehalase activity	pper00500	Starch and sucrose metabolism
LOC18791791	1421.55	771.166	2071.94	2.68624	1.42559	6.66203e-98	1.63611e-96	Up	34.1231	34.7445	31.216	13.3834	14.0566	15.4972	GeneID:18791791	MYB108	Transcription factor MYB108	GO:0003700,GO:0005634,GO:0006952,GO:0009620,GO:0009651,GO:0009723,GO:0009737,GO:0009753,GO:0043565	DNA-binding transcription factor activity|nucleus|defense response|response to fungus|response to salt stress|response to ethylene|response to abscisic acid|response to jasmonic acid|sequence-specific DNA binding
LOC18770528	2375.9	1464.69	3287.11	2.24365	1.16585	3.16937e-98	7.81322e-97	Up	22.4717	22.0961	23.3315	11.7122	12.5615	10.5894	GeneID:18770528	MIK1	MDIS1-interacting receptor like kinase 1
LOC18778516	609.775	241.594	977.957	4.0516	2.01849	1.80473e-98	4.46608e-97	Up	32.6507	29.458	31.4274	9.63637	8.55634	8.43075	GeneID:18778516		17.6 kDa class I heat shock protein	GO:0005737	cytoplasm	pper04141	Protein processing in endoplasmic reticulum
LOC109950659	1305.05	605.158	2004.95	3.31134	1.72741	1.73828e-98	4.30711e-97	Up	18.5352	20.4048	16.9729	5.78863	6.41829	7.24969	GeneID:109950659		Sugar transporter ERD6-like 7	GO:0005351,GO:0005355,GO:0005773,GO:0005774,GO:0005887,GO:0006829,GO:0008645,GO:0009507,GO:0009705	carbohydrate:proton symporter activity|glucose transmembrane transporter activity|vacuole|vacuolar membrane|integral component of plasma membrane|zinc ion transport|hexose transmembrane transport|chloroplast|plant-type vacuole membrane
LOC18784414	1123.99	564.318	1683.65	2.98647	1.57844	3.22502e-99	8.06298e-98	Up	25.999	21.9586	22.8268	9.07639	9.07711	9.18245	GeneID:18784414	SYM1	Protein SYM1	GO:0005737,GO:0005743,GO:0016021	cytoplasm|mitochondrial inner membrane|integral component of membrane	pper04146	Peroxisome
LOC18793195	1339.12	742.639	1935.6	2.6059	1.38178	3.2506e-100	8.16898e-99	Up	22.8998	23.5241	23.7527	11.1771	10.1591	9.69206	GeneID:18793195
LOC18790128	1302.62	731.866	1873.38	2.5598	1.35603	1.49548e-100	3.76799e-99	Up	24.751	24.7126	26.9562	11.185	11.621	11.5968	GeneID:18790128	COL6	Zinc finger protein CONSTANS-LIKE 6	GO:0003700,GO:0005634,GO:0006355,GO:0008270	DNA-binding transcription factor activity|nucleus|regulation of transcription, DNA-templated|zinc ion binding
LOC109947615	287.959	49.7639	526.154	10.5786	3.40308	4.45408e-101	1.12957e-99	Up	10.3634	11.025	10.3293	1.20662	1.03429	1.21676	GeneID:109947615		Probable isoaspartyl peptidase/L-asparaginase 2	GO:0004067,GO:0005737,GO:0008798,GO:0016787,GO:0033345,GO:0051604	asparaginase activity|cytoplasm|beta-aspartyl-peptidase activity|hydrolase activity|asparagine catabolic process via L-aspartate|protein maturation
LOC18789063	2923.3	1911.19	3935.41	2.06042	1.04294	5.55052e-102	1.41874e-100	Up	79.9442	75.5509	80.2731	44.0419	41.0042	46.8936	GeneID:18789063	PHI-1	Protein EXORDIUM	GO:0005615,GO:0005618,GO:0005794,GO:0009505,GO:0009741,GO:0048046	extracellular space|cell wall|Golgi apparatus|plant-type cell wall|response to brassinosteroid|apoplast
LOC18775702	2309.81	1463.52	3156.1	2.1584	1.10996	1.11378e-102	2.86953e-101	Up	111.43	100.622	108.786	59.132	54.4958	57.7938	GeneID:18775702		Protein LURP-one-related 4
LOC18789174	1803.97	1090.89	2517.05	2.3078	1.20652	1.15355e-103	3.00386e-102	Up	34.3449	33.3485	37.1145	17.0884	17.7995	17.4531	GeneID:18789174
LOC18769543	1712.37	1049.43	2375.31	2.26258	1.17797	6.23722e-106	1.65525e-104	Up	27.7793	28.216	27.162	14.3457	14.2735	13.7226	GeneID:18769543	CAT9	Cationic amino acid transporter 9, chloroplastic	GO:0005774,GO:0006865,GO:0016021,GO:0022857,GO:0031969	vacuolar membrane|amino acid transport|integral component of membrane|transmembrane transporter activity|chloroplast membrane
LOC18786155	2264.48	1383.37	3145.59	2.27295	1.18457	3.44697e-107	9.23597e-106	Up	85.6584	88.9694	78.6038	42.6325	42.1157	43.618	GeneID:18786155	NQR	NADPH:quinone oxidoreductase	GO:0003955,GO:0005829,GO:0005886,GO:0009507,GO:0009570,GO:0009651,GO:0009735,GO:0010181,GO:0042742,GO:0052873	NAD(P)H dehydrogenase (quinone) activity|cytosol|plasma membrane|chloroplast|chloroplast stroma|response to salt stress|response to cytokinin|FMN binding|defense response to bacterium|FMN reductase (NADPH) activity
LOC18778924	1758.58	1031.15	2486	2.40953	1.26875	2.71158e-109	7.38783e-108	Up	13.9046	14.2496	14.3339	6.82912	7.17484	6.30559	GeneID:18778924	JMJ14	Probable lysine-specific demethylase JMJ14	GO:0000976,GO:0001227,GO:0003682,GO:0003700,GO:0005634,GO:0006355,GO:0009908,GO:0009910,GO:0010216,GO:0032452,GO:0032453,GO:0034647,GO:0034720,GO:0035064,GO:0035097,GO:0042054,GO:0045892,GO:0046872,GO:0048573,GO:0048579,GO:0051213	transcription regulatory region sequence-specific DNA binding|DNA-binding transcription repressor activity, RNA polymerase II-specific|chromatin binding|DNA-binding transcription factor activity|nucleus|regulation of transcription, DNA-templated|flower development|negative regulation of flower development|maintenance of DNA methylation|histone demethylase activity|histone demethylase activity (H3…
LOC18774935	1648.68	949.817	2347.54	2.47306	1.3063	1.90513e-110	5.21989e-109	Up	22.2694	21.1893	22.3807	10.9196	9.68767	10.088	GeneID:18774935	LECRKS4	L-type lectin-domain containing receptor kinase S.4
LOC18775380	467.672	136.103	799.24	5.87375	2.55428	8.68498e-111	2.38634e-109	Up	10.2345	10.0222	11.1259	1.86095	2.07337	2.22412	GeneID:18775380		Probable protein phosphatase 2C 65	GO:0004722,GO:0046872	protein serine/threonine phosphatase activity|metal ion binding
LOC18789040	878.786	409.005	1348.57	3.29878	1.72193	1.06959e-111	2.95982e-110	Up	17.0838	16.835	17.09	5.923	5.59802	6.30758	GeneID:18789040	PUR2	Phosphoribosylamine--glycine ligase, chloroplastic	GO:0004637,GO:0005524,GO:0006189,GO:0009113,GO:0009507,GO:0009570,GO:0046872	phosphoribosylamine-glycine ligase activity|ATP binding|'de novo' IMP biosynthetic process|purine nucleobase biosynthetic process|chloroplast|chloroplast stroma|metal ion binding	pper00230	Purine metabolism
LOC18766228	1623.97	943.772	2304.16	2.44051	1.28719	1.36777e-113	3.79575e-112	Up	25.7723	27.233	26.4617	12.2679	12.217	13.0305	GeneID:18766228	GBF4	G-box-binding factor 4	GO:0003677,GO:0003700,GO:0005634,GO:0043565	DNA binding|DNA-binding transcription factor activity|nucleus|sequence-specific DNA binding	pper04075	Plant hormone signal transduction
LOC18790500	536.533	136.172	936.894	6.86415	2.77908	3.69179e-114	1.02599e-112	Up	15.3935	16.8397	16.9534	2.24906	3.4439	2.54681	GeneID:18790500		1-aminocyclopropane-1-carboxylate oxidase homolog 1	GO:0016491,GO:0046872	oxidoreductase activity|metal ion binding
LOC18777570	1708.24	1027.22	2389.26	2.32585	1.21776	2.01049e-116	5.68496e-115	Up	74.129	74.2379	74.6669	37.7905	36.4238	36.2903	GeneID:18777570	KTI5	Kunitz trypsin inhibitor 2	GO:0004866,GO:0005618,GO:0048046	endopeptidase inhibitor activity|cell wall|apoplast
LOC18784653	1545.99	853.888	2238.09	2.62284	1.39113	1.35325e-116	3.83771e-115	Up	24.9728	23.4569	25.2905	10.4188	10.4357	11.5559	GeneID:18784653	DTX49	Protein DETOXIFICATION 49	GO:0006855,GO:0015238,GO:0015297,GO:0016021	drug transmembrane transport|drug transmembrane transporter activity|antiporter activity|integral component of membrane
LOC18777904	695.022	192.847	1197.2	6.19692	2.63155	3.42571e-118	9.77209e-117	Up	12.9048	17.3466	14.0592	2.78256	2.87752	2.56994	GeneID:18777904	PILS1	Protein PIN-LIKES 1	GO:0005789,GO:0009734,GO:0016021,GO:0055085	endoplasmic reticulum membrane|auxin-activated signaling pathway|integral component of membrane|transmembrane transport
LOC18788644	406.887	10.1288	803.645	78.501	6.29464	2.65339e-120	7.65896e-119	Up	16.1912	19.0534	18.756	0.259571	0.429529	0.0951829	GeneID:18788644	LBD41	LOB domain-containing protein 41	GO:0006355	regulation of transcription, DNA-templated
LOC18783202	1001.33	459.291	1543.37	3.36027	1.74858	2.36964e-120	6.85009e-119	Up	40.0978	41.1235	44.0022	13.5312	14.2185	15.1961	GeneID:18783202	CRRSP38	Cysteine-rich repeat secretory protein 38	GO:0005576,GO:0005618,GO:0005773,GO:0009737	extracellular region|cell wall|vacuole|response to abscisic acid
LOC18769096	2628.98	1660.23	3597.74	2.16792	1.11631	1.42487e-120	4.12512e-119	Up	32.4117	30.935	34.1786	17.8716	17.0849	16.8991	GeneID:18769096	SCL7	SCARECROW-LIKE protein 7	GO:0003677,GO:0005634	DNA binding|nucleus
LOC18766468	16077.5	8673.89	23481	2.70711	1.43675	1.04732e-120	3.04114e-119	Up	627.936	634.429	718.551	282.132	281.809	279.248	GeneID:18766468		Germin-like protein subfamily 1 member 7	GO:0005618,GO:0030145,GO:0045735,GO:0048046	cell wall|manganese ion binding|nutrient reservoir activity|apoplast
LOC18789154	2609.79	1698.93	3520.65	2.07261	1.05145	8.96957e-122	2.61234e-120	Up	70.2728	67.1863	66.0675	37.1436	38.0927	37.947	GeneID:18789154	HIDM	2-hydroxyisoflavanone dehydratase	GO:0009717,GO:0009813,GO:0033987,GO:0046287,GO:0052689	isoflavonoid biosynthetic process|flavonoid biosynthetic process|2-hydroxyisoflavanone dehydratase activity|isoflavonoid metabolic process|carboxylic ester hydrolase activity
LOC18781679	455.66	116.806	794.513	6.80472	2.76654	8.95751e-124	2.63649e-122	Up	26.1883	24.6078	27.8234	4.44635	4.49264	4.37863	GeneID:18781679	HSP15.7	15.7 kDa heat shock protein, peroxisomal	GO:0000302,GO:0005782,GO:0006457,GO:0009408,GO:0009651,GO:0042542,GO:0043621,GO:0051082,GO:0051259	response to reactive oxygen species|peroxisomal matrix|protein folding|response to heat|response to salt stress|response to hydrogen peroxide|protein self-association|unfolded protein binding|protein complex oligomerization	pper04141	Protein processing in endoplasmic reticulum
LOC18791196	1077.06	417.147	1736.97	4.16605	2.05868	6.32692e-124	1.87073e-122	Up	27.3274	25.8762	25.5013	6.25217	6.94989	8.58276	GeneID:18791196	DBR	2-alkenal reductase (NADP(+)-dependent)	GO:0016491	oxidoreductase activity
LOC18778966	3208.26	2076.16	4340.35	2.08916	1.06292	6.21171e-124	1.83946e-122	Up	37.2693	40.276	36.7804	21.1365	20.9847	20.9131	GeneID:18778966	MUCI70
LOC18784943	1746.1	1021.75	2470.45	2.41866	1.27421	5.39559e-125	1.61253e-123	Up	28.6365	27.0929	28.3973	13.5692	13.5036	13.0202	GeneID:18784943		Uncharacterized acetyltransferase At3g50280	GO:0016747	transferase activity, transferring acyl groups other than amino-acyl groups
LOC18789380	1034.43	457.587	1611.27	3.52149	1.81619	5.95694e-128	1.78856e-126	Up	24.6845	26.264	27.2974	8.98593	7.92262	8.70038	GeneID:18789380		F-box/kelch-repeat protein At1g23390	GO:0005634,GO:0005829,GO:0043161	nucleus|cytosol|proteasome-mediated ubiquitin-dependent protein catabolic process
LOC18793307	1354.8	715.796	1993.79	2.78455	1.47744	3.45429e-128	1.03875e-126	Up	27.6765	27.6144	28.5647	11.3704	12.1097	11.2128	GeneID:18793307	LPP1	Lipid phosphate phosphatase 1	GO:0005886,GO:0005887,GO:0008195,GO:0009626,GO:0010224	plasma membrane|integral component of plasma membrane|phosphatidate phosphatase activity|plant-type hypersensitive response|response to UV-B	pper00561,pper00564	Glycerolipid metabolism|Glycerophospholipid metabolism
LOC18791651	360.688	17.7578	703.618	39.5668	5.30622	1.13086e-130	3.43252e-129	Up	6.59253	7.729	6.83984	0.274638	0.202391	0.138473	GeneID:18791651	DRIP2	E3 ubiquitin protein ligase DRIP2	GO:0004842,GO:0009414,GO:0016567,GO:0046872,GO:0051865	ubiquitin-protein transferase activity|response to water deprivation|protein ubiquitination|metal ion binding|protein autoubiquitination
LOC18790068	2108	1197.21	3018.8	2.51977	1.33329	9.26727e-132	2.82172e-130	Up	38.6093	40.6719	38.5406	16.693	18.9071	18.2569	GeneID:18790068	exgA	Glucan 1,3-beta-glucosidase A	GO:0000272,GO:0004338,GO:0005576,GO:0046872,GO:0071555	polysaccharide catabolic process|glucan exo-1,3-beta-glucosidase activity|extracellular region|metal ion binding|cell wall organization
LOC18774693	787.753	283.578	1291.93	4.55685	2.18804	1.36679e-134	4.22791e-133	Up	24.5806	24.2415	21.7937	5.77723	5.68181	6.40643	GeneID:18774693		Protein LURP-one-related 5
LOC18773231	1237.64	514.039	1961.24	3.81698	1.93243	6.64602e-136	2.07232e-134	Up	51.0304	48.2745	56.7875	17.2938	15.4437	14.3965	GeneID:18773231	PSAL	Photosystem I reaction center subunit XI, chloroplastic	GO:0009507,GO:0009534,GO:0009535,GO:0009538,GO:0009579,GO:0009941,GO:0010287,GO:0015979,GO:0016020,GO:0016021,GO:0019904,GO:0031969	chloroplast|chloroplast thylakoid|chloroplast thylakoid membrane|photosystem I reaction center|thylakoid|chloroplast envelope|plastoglobule|photosynthesis|membrane|integral component of membrane|protein domain specific binding|chloroplast membrane	pper00195	Photosynthesis
LOC109948386	1021.53	356.409	1686.64	4.73741	2.2441	9.94366e-137	3.10555e-135	Up	28.3433	26.9858	29.3544	6.36312	6.01157	8.24738	GeneID:109948386	MIP1B	B-box domain protein 31	GO:0003700,GO:0005634,GO:0006355,GO:0007623,GO:0008270,GO:0009909,GO:0010224,GO:0030674	DNA-binding transcription factor activity|nucleus|regulation of transcription, DNA-templated|circadian rhythm|zinc ion binding|regulation of flower development|response to UV-B|protein binding, bridging
LOC18789693	1605.69	824.859	2386.53	2.89502	1.53357	4.70169e-137	1.47315e-135	Up	32.4321	31.3133	34.691	12.9019	12.4019	13.901	GeneID:18789693	KUA1	Transcription factor KUA1	GO:0000122,GO:0000976,GO:0003700,GO:0005634,GO:0006355,GO:0008270,GO:0009646,GO:0009651,GO:0009723,GO:0009733,GO:0009737,GO:0009739,GO:0009744,GO:0009751,GO:0009753,GO:0010150,GO:0010252,GO:0030307,GO:0045892,GO:0046686,GO:0048366,GO:0048527,GO:0090697,GO:2000469	negative regulation of transcription by RNA polymerase II|transcription regulatory region sequence-specific DNA binding|DNA-binding transcription factor activity|nucleus|regulation of transcription, DNA-templated|zinc ion binding|response to absence of light|response to salt stress|response to ethylene|response to auxin|response to abscisic acid|response to gibberellin|response to sucrose|respons…
LOC18781902	3437.12	2265.37	4608.87	2.03462	1.02476	4.37315e-137	1.37242e-135	Up	47.7695	47.9001	46.4862	27.1403	25.6482	27.7398	GeneID:18781902
LOC18774318	1137.46	543.751	1731.17	3.18397	1.67083	3.69555e-137	1.16165e-135	Up	14.7784	14.0704	14.7119	5.18559	5.46723	5.11337	GeneID:18774318
LOC18774517	3369.9	1930.88	4808.93	2.49139	1.31695	1.60983e-139	5.12664e-138	Up	61.0214	58.3923	66.2846	26.8136	28.1685	30.9349	GeneID:18774517	CYP94C1	Cytochrome P450 94C1	GO:0005506,GO:0005789,GO:0009611,GO:0016021,GO:0018685,GO:0020037,GO:0043231	iron ion binding|endoplasmic reticulum membrane|response to wounding|integral component of membrane|alkane 1-monooxygenase activity|heme binding|intracellular membrane-bounded organelle
LOC109947954	392.375	16.3708	768.378	47.2061	5.5609	1.26085e-139	4.02189e-138	Up	39.9167	40.7491	37.4327	1.02546	0.568766	1.30621	GeneID:109947954
LOC18781265	1481.14	755.647	2206.63	2.92023	1.54608	2.21381e-140	7.07328e-139	Up	25.9544	26.839	25.7501	10.3989	9.69895	10.9023	GeneID:18781265	NCL1	Sodium/calcium exchanger NCL1	GO:0005509,GO:0005886,GO:0006814,GO:0006874,GO:0015369,GO:0016021,GO:0070588	calcium ion binding|plasma membrane|sodium ion transport|cellular calcium ion homeostasis|calcium:proton antiporter activity|integral component of membrane|calcium ion transmembrane transport
LOC18781871	2509.94	1590.12	3429.76	2.15682	1.1089	1.92838e-140	6.17145e-139	Up	31.0041	30.6689	31.2874	16.2443	16.8023	16.6208	GeneID:18781871	DOF3.1	Dof zinc finger protein DOF1.7	GO:0003700,GO:0005634,GO:0006355,GO:0010200,GO:0044212,GO:0046872	DNA-binding transcription factor activity|nucleus|regulation of transcription, DNA-templated|response to chitin|transcription regulatory region DNA binding|metal ion binding
LOC18769519	1545.8	740.4	2351.2	3.1736	1.66612	1.33716e-140	4.2935e-139	Up	42.3347	42.5255	43.575	15.612	17.0697	13.9252	GeneID:18769519	CAF1-9	Probable CCR4-associated factor 1 homolog 9	GO:0000289,GO:0000932,GO:0002213,GO:0003723,GO:0004535,GO:0005634,GO:0008408,GO:0009611,GO:0017148,GO:0030015,GO:0042742,GO:0043928,GO:0046872	nuclear-transcribed mRNA poly(A) tail shortening|P-body|defense response to insect|RNA binding|poly(A)-specific ribonuclease activity|nucleus|3'-5' exonuclease activity|response to wounding|negative regulation of translation|CCR4-NOT core complex|defense response to bacterium|exonucleolytic nuclear-transcribed mRNA catabolic process involved in deadenylation-dependent decay|metal ion binding	pper03018	RNA degradation
LOC18776178	1981.08	1103.29	2858.88	2.59122	1.37363	9.93035e-143	3.22587e-141	Up	56.9059	57.5407	61.93	27.097	26.001	25.3371	GeneID:18776178	TIC32B	Short-chain dehydrogenase TIC 32, chloroplastic	GO:0005886,GO:0009507,GO:0009706,GO:0009941,GO:0015031,GO:0016491	plasma membrane|chloroplast|chloroplast inner membrane|chloroplast envelope|protein transport|oxidoreductase activity
LOC109946663	1588.97	810.249	2367.68	2.92207	1.54699	2.77156e-143	9.01849e-142	Up	14.1308	14.2877	15.3597	6.05668	5.73402	5.47261	GeneID:109946663	RGA3	Putative disease resistance protein RGA3	GO:0005524,GO:0006952,GO:0043531	ATP binding|defense response|ADP binding
LOC18788034	380.551	27.4781	733.624	26.7884	4.74353	1.58642e-143	5.17078e-142	Up	7.17544	5.96496	7.16491	0.301149	0.241974	0.333069	GeneID:18788034	LACS1	Long chain acyl-CoA synthetase 1	GO:0004467,GO:0005524,GO:0005783,GO:0006631,GO:0010025,GO:0010143,GO:0031957,GO:0102391	long-chain fatty acid-CoA ligase activity|ATP binding|endoplasmic reticulum|fatty acid metabolic process|wax biosynthetic process|cutin biosynthetic process|very long-chain fatty acid-CoA ligase activity|decanoate-CoA ligase activity	pper00061,pper00071,pper04146	Fatty acid biosynthesis|Fatty acid degradation|Peroxisome
LOC18788706	3054.94	2004.06	4105.83	2.04919	1.03506	1.63506e-144	5.3744e-143	Up	47.31	45.6679	45.7499	26.2646	25.844	25.9232	GeneID:18788706	CIPK21	CBL-interacting serine/threonine-protein kinase 21	GO:0004674,GO:0005524,GO:0005634,GO:0005737,GO:0005829,GO:0006468,GO:0009705,GO:0035556,GO:0071470,GO:0071472	protein serine/threonine kinase activity|ATP binding|nucleus|cytoplasm|cytosol|protein phosphorylation|plant-type vacuole membrane|intracellular signal transduction|cellular response to osmotic stress|cellular response to salt stress
LOC18772178	408.444	55.4783	761.409	13.6862	3.77466	2.1788e-145	7.18597e-144	Up	8.46568	8.41106	9.08689	0.610557	0.917532	0.651907	GeneID:18772178
LOC18793282	3448.33	2260.46	4636.2	2.05211	1.03711	1.58549e-146	5.26491e-145	Up	99.9043	92.7758	99.1783	54.2557	54.6458	55.0683	GeneID:18793282	XTH23	Probable xyloglucan endotransglucosylase/hydrolase protein 23	GO:0004553,GO:0005618,GO:0005794,GO:0010411,GO:0016762,GO:0042546,GO:0048046,GO:0071555	hydrolase activity, hydrolyzing O-glycosyl compounds|cell wall|Golgi apparatus|xyloglucan metabolic process|xyloglucan:xyloglucosyl transferase activity|cell wall biogenesis|apoplast|cell wall organization
LOC18782598	2843.33	1783.36	3903.29	2.18946	1.13057	7.29595e-148	2.44364e-146	Up	51.1389	48.635	49.5419	25.3433	26.1322	27.1409	GeneID:18782598	GSTF9	Glutathione S-transferase F9	GO:0004364,GO:0004602,GO:0005507,GO:0005737,GO:0005773,GO:0005829,GO:0005886,GO:0006749,GO:0006952,GO:0009407,GO:0009506,GO:0009507,GO:0009570,GO:0009579,GO:0010043,GO:0042742,GO:0043295,GO:0046686,GO:0048046	glutathione transferase activity|glutathione peroxidase activity|copper ion binding|cytoplasm|vacuole|cytosol|plasma membrane|glutathione metabolic process|defense response|toxin catabolic process|plasmodesma|chloroplast|chloroplast stroma|thylakoid|response to zinc ion|defense response to bacterium|glutathione binding|response to cadmium ion|apoplast	pper00480	Glutathione metabolism
LOC18770399	2084.05	1198.72	2969.38	2.47781	1.30906	3.7975e-149	1.27851e-147	Up	41.9551	41.2986	42.7031	20.4332	18.8335	19.3284	GeneID:18770399
LOC18784501	1869.46	947.896	2791.03	2.9457	1.55861	2.84973e-149	9.62761e-148	Up	13.8549	14.0541	14.4428	5.67945	4.98166	5.91523	GeneID:18784501	ABCC8	ABC transporter C family member 8	GO:0000325,GO:0005524,GO:0005774,GO:0008559,GO:0016020,GO:0016021,GO:0042626,GO:0055085	plant-type vacuole|ATP binding|vacuolar membrane|xenobiotic transmembrane transporting ATPase activity|membrane|integral component of membrane|ATPase activity, coupled to transmembrane movement of substances|transmembrane transport
LOC18767246	447.123	55.9575	838.288	14.9162	3.89881	5.29751e-150	1.79912e-148	Up	3.35062	3.32082	3.19023	0.210664	0.352196	0.195773	GeneID:18767246	N	TMV resistance protein N	GO:0005524,GO:0005737,GO:0007165,GO:0009626,GO:0043531	ATP binding|cytoplasm|signal transduction|plant-type hypersensitive response|ADP binding
LOC18777666	2075.51	1126.79	3024.22	2.68242	1.42353	6.85422e-151	2.33188e-149	Up	51.913	53.2578	50.74	22.9905	23.2567	20.7011	GeneID:18777666	MYB62	Transcription factor MYB62	GO:0003700,GO:0005634,GO:0009686,GO:0009740,GO:0009751,GO:0010015,GO:0010373,GO:0016036,GO:0043565,GO:0045892,GO:0055062	DNA-binding transcription factor activity|nucleus|gibberellin biosynthetic process|gibberellic acid mediated signaling pathway|response to salicylic acid|root morphogenesis|negative regulation of gibberellin biosynthetic process|cellular response to phosphate starvation|sequence-specific DNA binding|negative regulation of transcription, DNA-templated|phosphate ion homeostasis
LOC18792457	3251	2070.17	4431.83	2.14048	1.09794	8.5383e-152	2.90991e-150	Up	123.002	126.546	124.692	65.706	65.4758	70.2948	GeneID:18792457	DMP2	Protein DMP2	GO:0005783,GO:0005789,GO:0009705,GO:0009838,GO:0010256,GO:0016021	endoplasmic reticulum|endoplasmic reticulum membrane|plant-type vacuole membrane|abscission|endomembrane system organization|integral component of membrane
LOC18774990	1700.05	825.722	2574.37	3.11627	1.63982	2.62012e-156	9.05668e-155	Up	74.2054	81.4611	79.0194	30.9882	27.8779	27.8914	GeneID:18774990	HSP18.5-C	18.5 kDa class I heat shock protein	GO:0000302,GO:0005737,GO:0006457,GO:0009408,GO:0009651,GO:0042542,GO:0043621,GO:0051082,GO:0051259	response to reactive oxygen species|cytoplasm|protein folding|response to heat|response to salt stress|response to hydrogen peroxide|protein self-association|unfolded protein binding|protein complex oligomerization	pper04141	Protein processing in endoplasmic reticulum
LOC18790943	2334.61	1308.29	3360.93	2.57037	1.36198	3.42722e-157	1.18888e-155	Up	57.2423	52.6919	57.6884	26.0698	24.9754	24.1349	GeneID:18790943	PLP2	Patatin-like protein 2	GO:0004620,GO:0005737,GO:0006629,GO:0009626,GO:0016020,GO:0016042,GO:0016298,GO:0031408,GO:0046686,GO:0047372,GO:0051607,GO:0071456	phospholipase activity|cytoplasm|lipid metabolic process|plant-type hypersensitive response|membrane|lipid catabolic process|lipase activity|oxylipin biosynthetic process|response to cadmium ion|acylglycerol lipase activity|defense response to virus|cellular response to hypoxia
LOC18768527	2634.49	1587.03	3681.95	2.31857	1.21323	1.52818e-157	5.31062e-156	Up	46.7509	48.9388	47.1185	23.2349	24.3342	23.3753	GeneID:18768527	PUB9	U-box domain-containing protein 9	GO:0004842,GO:0005634,GO:0005737,GO:0005886,GO:0009738,GO:0016567,GO:0070696,GO:0071215	ubiquitin-protein transferase activity|nucleus|cytoplasm|plasma membrane|abscisic acid-activated signaling pathway|protein ubiquitination|transmembrane receptor protein serine/threonine kinase binding|cellular response to abscisic acid stimulus
LOC18779698	1215.94	497.452	1934.43	3.89112	1.96019	2.42895e-158	8.50177e-157	Up	20.9593	19.1238	21.6986	5.61685	6.14365	6.5459	GeneID:18779698	CRK15	Cysteine-rich receptor-like protein kinase 15	GO:0004674,GO:0005524,GO:0016021	protein serine/threonine kinase activity|ATP binding|integral component of membrane
LOC18789422	1596.14	768.833	2423.44	3.14955	1.65515	1.31923e-158	4.62587e-157	Up	35.6212	39.8287	36.9341	13.9731	13.5582	13.5651	GeneID:18789422	GBF4	G-box-binding factor 4	GO:0003677,GO:0003700,GO:0005634,GO:0043565	DNA binding|DNA-binding transcription factor activity|nucleus|sequence-specific DNA binding	pper04075	Plant hormone signal transduction
LOC18771696	3989.36	2591.84	5386.88	2.07908	1.05594	1.98954e-161	7.03985e-160	Up	89.7076	85.1107	84.2593	49.3233	46.8322	47.4903	GeneID:18771696	HAT14	Homeobox-leucine zipper protein HAT14	GO:0003700,GO:0005634,GO:0043565	DNA-binding transcription factor activity|nucleus|sequence-specific DNA binding
LOC18778699	1630.78	756.311	2505.25	3.31202	1.72771	5.61338e-165	2.00451e-163	Up	27.0685	27.8503	27.5495	10.5414	9.27944	8.86998	GeneID:18778699	CRK25	Cysteine-rich receptor-like protein kinase 25
LOC18772885	2642.29	1479.77	3804.81	2.57193	1.36285	4.42394e-165	1.58268e-163	Up	45.8384	41.988	42.5752	18.4095	20.2188	19.814	GeneID:18772885	RBK1	Receptor-like cytosolic serine/threonine-protein kinase RBK1
LOC18787094	2533.86	1361.62	3706.11	2.72254	1.44496	3.63506e-165	1.30286e-163	Up	46.6813	47.0081	45.7027	20.9982	17.9532	20.0694	GeneID:18787094	ZIF1	Protein ZINC INDUCED FACILITATOR 1	GO:0005886,GO:0009624,GO:0009705,GO:0010043,GO:0016021,GO:0022821,GO:0055069,GO:0090333	plasma membrane|response to nematode|plant-type vacuole membrane|response to zinc ion|integral component of membrane|potassium ion antiporter activity|zinc ion homeostasis|regulation of stomatal closure
LOC18776928	3352.63	2157.71	4547.55	2.10735	1.07543	1.90157e-165	6.82808e-164	Up	63.0393	63.0798	61.2116	34.6127	33.8387	33.9848	GeneID:18776928	UGD5	UDP-glucose 6-dehydrogenase 5	GO:0003979,GO:0005634,GO:0005829,GO:0006024,GO:0006065,GO:0051287	UDP-glucose 6-dehydrogenase activity|nucleus|cytosol|glycosaminoglycan biosynthetic process|UDP-glucuronate biosynthetic process|NAD binding	pper00040,pper00053,pper00520	Pentose and glucuronate interconversions|Ascorbate and aldarate metabolism|Amino sugar and nucleotide sugar metabolism
LOC18773116	5222.71	3452.3	6993.11	2.02438	1.01748	2.68986e-167	9.84054e-166	Up	77.2222	83.7942	79.9303	45.4206	46.3769	45.3021	GeneID:18773116	CIPK10	CBL-interacting serine/threonine-protein kinase 10	GO:0004674,GO:0005524,GO:0007165	protein serine/threonine kinase activity|ATP binding|signal transduction
LOC18789761	1509.66	199.333	2819.99	14.158	3.82354	1.5492e-167	5.67826e-166	Up	32.948	35.2267	35.0157	2.76256	2.30192	3.34294	GeneID:18789761	UGT88F5	UDP-glycosyltransferase 88F5	GO:0016758	transferase activity, transferring hexosyl groups	pper00941	Flavonoid biosynthesis
LOC18773582	859.37	294.172	1424.57	4.84437	2.27631	1.25702e-167	4.61604e-166	Up	24.3477	24.4281	23.8647	5.4966	5.45454	6.33721	GeneID:18773582	FLA12	Fasciclin-like arabinogalactan protein 12	GO:0005886,GO:0009834,GO:0031225	plasma membrane|plant-type secondary cell wall biogenesis|anchored component of membrane
LOC18766579	1962.11	1081.38	2842.84	2.62906	1.39455	6.2256e-168	2.29485e-166	Up	33.1281	32.9279	34.0441	14.9835	14.5085	14.3864	GeneID:18766579	VPYL
LOC18789676	4336.2	2863.28	5809.11	2.02802	1.02007	3.20711e-168	1.18444e-166	Up	30.0125	31.3771	30.1286	17.7412	17.1608	17.0871	GeneID:18789676	ATG11	Autophagy-related protein 11	GO:0000045,GO:0000422,GO:0001934,GO:0005776,GO:0006914,GO:0009506,GO:0010150,GO:0015031,GO:0019898,GO:0019901,GO:0030242,GO:0031410,GO:0032947,GO:0034045,GO:0034727,GO:0042803,GO:0061709,GO:0061723,GO:1990316	autophagosome assembly|autophagy of mitochondrion|positive regulation of protein phosphorylation|autophagosome|autophagy|plasmodesma|leaf senescence|protein transport|extrinsic component of membrane|protein kinase binding|autophagy of peroxisome|cytoplasmic vesicle|protein-containing complex scaffold activity|phagophore assembly site membrane|piecemeal microautophagy of the nucleus|protein homodi…	pper04136	Autophagy - other
LOC18768007	3200.14	1952.56	4447.73	2.27866	1.18819	7.48062e-169	2.77326e-167	Up	127.067	117.641	120.972	59.7493	63.2694	61.9689	GeneID:18768007		Glutathione transferase GST 23	GO:0004364,GO:0005737,GO:0006749,GO:0006952	glutathione transferase activity|cytoplasm|glutathione metabolic process|defense response	pper00480	Glutathione metabolism
LOC18780882	679.268	175.128	1183.41	6.75428	2.7558	3.65627e-169	1.36328e-167	Up	27.9788	27.496	25.5173	4.99856	4.74268	4.07124	GeneID:18780882
LOC18775799	1625.61	764.387	2486.83	3.25487	1.7026	2.61379e-169	9.76453e-168	Up	36.3819	35.8601	37.3062	12.4348	12.2091	14.1613	GeneID:18775799		Flavin-containing monooxygenase FMO GS-OX-like 4	GO:0004497,GO:0004499,GO:0005773,GO:0050660,GO:0050661	monooxygenase activity|N,N-dimethylaniline monooxygenase activity|vacuole|flavin adenine dinucleotide binding|NADP binding
LOC18772887	1858.38	907.253	2809.5	3.09788	1.63128	7.10434e-171	2.67978e-169	Up	24.739	22.6634	21.7452	8.59797	8.56817	8.56568	GeneID:18772887	TIC100	Protein TIC 100	GO:0008565,GO:0009507,GO:0009535,GO:0009536,GO:0009658,GO:0009706,GO:0009793,GO:0009941,GO:0045037	protein transporter activity|chloroplast|chloroplast thylakoid membrane|plastid|chloroplast organization|chloroplast inner membrane|embryo development ending in seed dormancy|chloroplast envelope|protein import into chloroplast stroma
LOC18792479	1344.8	600.295	2089.3	3.48025	1.79919	2.59175e-174	9.96975e-173	Up	32.1918	31.0748	32.693	10.852	10.9989	9.91885	GeneID:18792479		F-box protein At1g22220	GO:0009506	plasmodesma
LOC18778881	463.806	32.803	894.809	27.2446	4.7679	1.21744e-174	4.69244e-173	Up	16.4803	18.741	17.7295	0.519536	0.796362	0.92207	GeneID:18778881	NIP1	NEP1-interacting protein 1	GO:0009535,GO:0016021,GO:0046872	chloroplast thylakoid membrane|integral component of membrane|metal ion binding
LOC18770133	2480.31	1384.85	3575.77	2.58135	1.36813	1.3392e-175	5.17204e-174	Up	38.6355	39.3383	38.8564	16.302	17.6949	18.1512	GeneID:18770133	UGT73D1	UDP-glycosyltransferase 73D1	GO:0008194,GO:0043231,GO:0080043,GO:0080044	UDP-glycosyltransferase activity|intracellular membrane-bounded organelle|quercetin 3-O-glucosyltransferase activity|quercetin 7-O-glucosyltransferase activity
LOC18770986	1019.9	392.98	1646.82	4.19204	2.06765	1.58289e-176	6.16217e-175	Up	25.6883	24.6062	25.9076	7.32659	6.91008	6.71652	GeneID:18770986	OBL1	Probable feruloyl esterase A	GO:0005576,GO:0006629,GO:0030600,GO:0045493	extracellular region|lipid metabolic process|feruloyl esterase activity|xylan catabolic process
LOC18784394	1094.3	398.009	1790.6	4.5021	2.1706	5.83703e-177	2.27691e-175	Up	17.8544	17.1681	16.5524	4.26775	4.05953	4.88492	GeneID:18784394	PUB40	U-box domain-containing protein 40	GO:0004842,GO:0005634,GO:0005737	ubiquitin-protein transferase activity|nucleus|cytoplasm
LOC18767901	3210.32	1937.55	4483.09	2.31257	1.2095	1.72284e-177	6.734e-176	Up	97.4603	100.887	97.3168	49.674	50.5173	47.0791	GeneID:18767901	ERF1B	Ethylene-responsive transcription factor 1B	GO:0003677,GO:0003700,GO:0005634,GO:0006952,GO:0009867,GO:0009873	DNA binding|DNA-binding transcription factor activity|nucleus|defense response|jasmonic acid mediated signaling pathway|ethylene-activated signaling pathway	pper04016,pper04075	MAPK signaling pathway - plant|Plant hormone signal transduction
LOC18793947	2578.17	1443.56	3712.79	2.57266	1.36326	3.28046e-178	1.2848e-176	Up	73.6278	72.3569	79.1637	34.3826	33.0616	33.4265	GeneID:18793947	HIDM	2-hydroxyisoflavanone dehydratase	GO:0009717,GO:0009813,GO:0033987,GO:0046287,GO:0052689	isoflavonoid biosynthetic process|flavonoid biosynthetic process|2-hydroxyisoflavanone dehydratase activity|isoflavonoid metabolic process|carboxylic ester hydrolase activity
LOC18790940	2634.66	1334.61	3934.72	2.94971	1.56057	1.13586e-179	4.49392e-178	Up	51.4282	50.2289	49.5513	20.8196	17.6317	20.6544	GeneID:18790940	MRS2-2	Magnesium transporter MRS2-2	GO:0005886,GO:0009555,GO:0015095,GO:0015693,GO:0016021	plasma membrane|pollen development|magnesium ion transmembrane transporter activity|magnesium ion transport|integral component of membrane
LOC18790543	1382.45	607.579	2157.33	3.54785	1.82695	2.94896e-180	1.16911e-178	Up	13.5577	14.0401	13.809	4.42111	4.77787	4.2408	GeneID:18790543	WAK2	Wall-associated receptor kinase 2
LOC18793718	3688.47	2385.3	4991.65	2.09255	1.06526	2.18803e-181	8.70996e-180	Up	137.711	135.42	135.875	73.6775	76.5378	75.0221	GeneID:18793718	HSP17.9-D	17.9 kDa class II heat shock protein	GO:0000302,GO:0005737,GO:0006457,GO:0009408,GO:0009651,GO:0042542,GO:0043621,GO:0051082,GO:0051259	response to reactive oxygen species|cytoplasm|protein folding|response to heat|response to salt stress|response to hydrogen peroxide|protein self-association|unfolded protein binding|protein complex oligomerization	pper04141	Protein processing in endoplasmic reticulum
LOC18766580	2065.85	1125.53	3006.16	2.67167	1.41774	4.13941e-182	1.65457e-180	Up	38.678	36.9591	37.9589	16.0395	16.383	16.5891	GeneID:18766580	BHLH63	Transcription factor bHLH63	GO:0003677,GO:0003700,GO:0005634,GO:0006351,GO:0009637,GO:0009908,GO:0009911,GO:0043565,GO:0046983	DNA binding|DNA-binding transcription factor activity|nucleus|transcription, DNA-templated|response to blue light|flower development|positive regulation of flower development|sequence-specific DNA binding|protein dimerization activity
LOC18793473	2068.02	1008.7	3127.33	3.09761	1.63115	1.28504e-182	5.15767e-181	Up	35.9105	38.255	36.5105	12.9244	14.7987	13.4216	GeneID:18793473		GDSL esterase/lipase At3g26430	GO:0005576,GO:0016042,GO:0016298	extracellular region|lipid catabolic process|lipase activity
LOC18767176	1454.36	677.254	2231.47	3.29367	1.71969	4.91674e-183	1.97749e-181	Up	32.2606	33.3543	32.0348	11.5553	11.3057	11.296	GeneID:18767176	MO2	Monooxygenase 2	GO:0002239,GO:0004497,GO:0071949	response to oomycetes|monooxygenase activity|FAD binding
LOC18767639	657.533	159.38	1155.69	7.24447	2.85688	1.0057e-185	4.09575e-184	Up	50.7954	51.3812	51.9112	8.23929	8.79038	7.45881	GeneID:18767639	PHOS34	Universal stress protein PHOS34	GO:0002238,GO:0005524,GO:0009507	response to molecule of fungal origin|ATP binding|chloroplast
LOC18775974	693.667	126.062	1261.27	9.98412	3.31963	6.61187e-186	2.69837e-184	Up	9.08863	9.25716	8.15012	1.04755	1.20853	0.795984	GeneID:18775974	JMJ25	Lysine-specific demethylase JMJ25	GO:0000785,GO:0000976,GO:0005634,GO:0031490,GO:0032454,GO:0033169,GO:0046872,GO:0051213,GO:0060969	chromatin|transcription regulatory region sequence-specific DNA binding|nucleus|chromatin DNA binding|histone demethylase activity (H3-K9 specific)|histone H3-K9 demethylation|metal ion binding|dioxygenase activity|negative regulation of gene silencing
LOC18777917	3308.07	2014.74	4601.4	2.28462	1.19196	4.36149e-186	1.78371e-184	Up	37.4413	36.4209	36.8592	18.5019	17.9599	19.4071	GeneID:18777917	NAC014	NAC domain-containing protein 14	GO:0003677,GO:0003700,GO:0005634,GO:0016021	DNA binding|DNA-binding transcription factor activity|nucleus|integral component of membrane
LOC18790011	2982.89	1812.79	4152.99	2.29142	1.19624	1.59552e-186	6.53892e-185	Up	70.6057	68.1659	71.0043	34.6878	35.4403	35.3907	GeneID:18790011
LOC18782869	472.144	43.2446	901.044	20.7927	4.37801	1.11499e-186	4.58893e-185	Up	16.3902	16.3172	17.211	0.797478	1.08078	0.882639	GeneID:18782869	FKGP	Bifunctional fucokinase/fucose pyrophosphorylase	GO:0005524,GO:0005975,GO:0042352,GO:0046872,GO:0047341,GO:0050201	ATP binding|carbohydrate metabolic process|GDP-L-fucose salvage|metal ion binding|fucose-1-phosphate guanylyltransferase activity|fucokinase activity
LOC18769433	2257.12	5.93536	4508.3	748.669	9.54818	1.1928e-188	4.94057e-187	Up	53.9886	53.2416	50.232	0.0490559	0.152739	0.0371012	GeneID:18769433	NFD4	Protein NUCLEAR FUSION DEFECTIVE 4	GO:0000741,GO:0005739,GO:0009651,GO:0010197,GO:0016021	karyogamy|mitochondrion|response to salt stress|polar nucleus fusion|integral component of membrane
LOC18769058	1158.1	426.164	1890.04	4.42971	2.14721	3.00795e-189	1.24856e-187	Up	23.0928	24.9949	23.3154	6.10272	6.63454	5.81956	GeneID:18769058		Probable glycosyltransferase At5g03795	GO:0000139,GO:0006486,GO:0016021,GO:0016757,GO:0071555	Golgi membrane|protein glycosylation|integral component of membrane|transferase activity, transferring glycosyl groups|cell wall organization
LOC18772518	2235.27	1050.56	3419.98	3.25559	1.70292	2.47887e-192	1.03781e-190	Up	67.2095	62.8001	61.8875	24.0538	23.2705	20.6007	GeneID:18772518	BHLH94	Transcription factor bHLH94	GO:0003677,GO:0003700,GO:0005634,GO:0006355,GO:0046983	DNA binding|DNA-binding transcription factor activity|nucleus|regulation of transcription, DNA-templated|protein dimerization activity
LOC18766743	3165.13	1712.54	4617.71	2.69459	1.43006	6.28979e-193	2.639e-191	Up	110.926	117.716	113.162	45.4606	51.919	48.7259	GeneID:18766743		Universal stress protein A-like protein	GO:0005886,GO:0016208	plasma membrane|AMP binding
LOC18766591	671.423	135.378	1207.47	8.91239	3.15581	3.28305e-194	1.38344e-192	Up	11.1894	11.3099	10.5491	1.17252	1.52843	1.57004	GeneID:18766591	VAB	VAN3-binding protein	GO:0009733,GO:0009734,GO:0010087,GO:0010305	response to auxin|auxin-activated signaling pathway|phloem or xylem histogenesis|leaf vascular tissue pattern formation
LOC18791264	3319.5	2045.02	4593.98	2.24615	1.16745	3.24289e-194	1.36949e-192	Up	19.962	19.8549	19.8629	10.3677	10.3083	9.93972	GeneID:18791264	ABCC5	ABC transporter C family member 5	GO:0000325,GO:0005524,GO:0005773,GO:0005774,GO:0008281,GO:0008559,GO:0009651,GO:0016020,GO:0016021,GO:0030007,GO:0042626,GO:0055085,GO:1901527	plant-type vacuole|ATP binding|vacuole|vacuolar membrane|sulfonylurea receptor activity|xenobiotic transmembrane transporting ATPase activity|response to salt stress|membrane|integral component of membrane|cellular potassium ion homeostasis|ATPase activity, coupled to transmembrane movement of substances|transmembrane transport|abscisic acid-activated signaling pathway involved in stomatal moveme…
LOC18775515	3055.13	1830.97	4279.29	2.33793	1.22523	1.41559e-194	5.99111e-193	Up	41.105	39.5353	41.3989	20.4453	19.8652	19.8599	GeneID:18775515		Putative zinc transporter At3g08650	GO:0005385,GO:0016021,GO:0071577	zinc ion transmembrane transporter activity|integral component of membrane|zinc ion transmembrane transport
LOC18769722	3864.23	2420	5308.45	2.19387	1.13348	1.0126e-195	4.30433e-194	Up	43.5229	41.9976	41.5138	22.7446	22.1923	21.8005	GeneID:18769722	IRE1A	Serine/threonine-protein kinase/endoribonuclease IRE1a	GO:0004521,GO:0004674,GO:0005524,GO:0005783,GO:0006397,GO:0008380,GO:0009751,GO:0009816,GO:0016021,GO:0030968,GO:0042406,GO:0046777,GO:0046872	endoribonuclease activity|protein serine/threonine kinase activity|ATP binding|endoplasmic reticulum|mRNA processing|RNA splicing|response to salicylic acid|defense response to bacterium, incompatible interaction|integral component of membrane|endoplasmic reticulum unfolded protein response|extrinsic component of endoplasmic reticulum membrane|protein autophosphorylation|metal ion binding	pper04141	Protein processing in endoplasmic reticulum
LOC18770025	610.848	115.415	1106.28	9.57204	3.25883	5.87881e-197	2.50442e-195	Up	9.51553	9.62525	9.36699	1.00436	1.28292	1.14054	GeneID:18770025	RGA1	Putative disease resistance protein RGA1	GO:0005524,GO:0006952,GO:0043531	ATP binding|defense response|ADP binding
LOC18771305	2212.8	1176.84	3248.77	2.75961	1.46446	1.04884e-198	4.51771e-197	Up	49.2907	51.5529	51.7398	21.2079	21.1233	21.3695	GeneID:18771305
LOC18784379	1081.43	353.712	1809.15	5.10868	2.35295	5.93004e-200	2.57136e-198	Up	19.8438	20.2638	19.3129	4.29028	5.00514	4.09375	GeneID:18784379	ACR6	ACT domain-containing protein ACR6	GO:0016597	amino acid binding
LOC18780040	529.928	61.3985	998.457	16.2541	4.02273	2.95524e-200	1.28431e-198	Up	13.2766	13.7304	14.727	0.865851	1.02633	1.06551	GeneID:18780040	2024-10-03	Organic cation/carnitine transporter 3	GO:0005524,GO:0006811,GO:0009705,GO:0016021,GO:0022857,GO:0070417	ATP binding|ion transport|plant-type vacuole membrane|integral component of membrane|transmembrane transporter activity|cellular response to cold
LOC18786969	4018.37	2432.07	5604.67	2.30413	1.20422	5.90471e-201	2.57764e-199	Up	65.8923	67.0513	70.567	32.6497	34.5645	34.5568	GeneID:18786969		AAA-ATPase At2g46620	GO:0005524,GO:0016021,GO:0016887	ATP binding|integral component of membrane|ATPase activity
LOC18774977	4370.98	2759	5982.95	2.1685	1.1167	1.36061e-202	5.96643e-201	Up	39.4427	39.9685	39.0304	21.2356	20.1577	21.5543	GeneID:18774977
LOC18767780	26351.9	6453.95	46249.9	7.16599	2.84117	4.23868e-203	1.86291e-201	Up	681.117	708.051	686.016	97.1472	116.932	119.698	GeneID:18767780	ADH1	Alcohol dehydrogenase 1	GO:0004022,GO:0005737,GO:0008270	alcohol dehydrogenase (NAD) activity|cytoplasm|zinc ion binding	pper00010,pper00071,pper00350,pper00592,pper00620	Glycolysis / Gluconeogenesis|Fatty acid degradation|Tyrosine metabolism|alpha-Linolenic acid metabolism|Pyruvate metabolism
LOC18785471	3821.45	2341	5301.89	2.26448	1.17918	1.39161e-203	6.13005e-202	Up	61.0119	61.5593	59.1944	30.1068	30.5383	31.853	GeneID:18785471		Putative glycerol-3-phosphate transporter 1	GO:0008643,GO:0016021,GO:0022857,GO:0055062	carbohydrate transport|integral component of membrane|transmembrane transporter activity|phosphate ion homeostasis
LOC18781245	1485.3	615.098	2355.49	3.8282	1.93667	3.15033e-204	1.39404e-202	Up	21.9953	23.3796	22.6746	6.45195	6.71563	7.31434	GeneID:18781245	WAK1	Wall-associated receptor kinase 1
LOC109948174	618.694	96.9638	1140.42	11.7414	3.55353	2.57623e-204	1.1426e-202	Up	38.7524	36.1953	36.5538	3.02071	4.37374	3.53071	GeneID:109948174
LOC18780317	4633.23	2836.98	6429.47	2.26518	1.17963	6.90671e-206	3.09147e-204	Up	66.5148	68.4074	66.4727	33.5685	35.9843	32.8636	GeneID:18780317		Calcium-dependent protein kinase	GO:0004674,GO:0005509,GO:0005524,GO:0016020	protein serine/threonine kinase activity|calcium ion binding|ATP binding|membrane	pper04626	Plant-pathogen interaction
LOC109947463	5199.22	3317.65	7080.8	2.1336	1.09329	1.8758e-207	8.47424e-206	Up	49.4911	52.1096	53.1532	28.1943	27.7973	27.5723	GeneID:109947463	WAV3	E3 ubiquitin-protein ligase WAV3	GO:0005886,GO:0009630,GO:0016567,GO:0046872,GO:0048364,GO:0061630	plasma membrane|gravitropism|protein ubiquitination|metal ion binding|root development|ubiquitin protein ligase activity
LOC18792534	4207.02	2554.68	5859.36	2.29404	1.19789	3.48236e-210	1.59173e-208	Up	99.4394	96.1568	105.081	49.8846	51.0351	50.1404	GeneID:18792534	BZIP9	Basic leucine zipper 9	GO:0003677,GO:0003700,GO:0005634,GO:0042803,GO:0046982,GO:0071333	DNA binding|DNA-binding transcription factor activity|nucleus|protein homodimerization activity|protein heterodimerization activity|cellular response to glucose stimulus
LOC18789256	3583.18	2165.48	5000.87	2.30909	1.20732	1.11412e-210	5.10448e-209	Up	66.6117	66.8039	68.5744	34.3759	33.8703	32.5484	GeneID:18789256	SCPL34	Serine carboxypeptidase-like 34	GO:0004185,GO:0005576,GO:0005773,GO:0009505,GO:0051603	serine-type carboxypeptidase activity|extracellular region|vacuole|plant-type cell wall|proteolysis involved in cellular protein catabolic process
LOC18767970	4418.96	2723.46	6114.46	2.24386	1.16598	3.07527e-211	1.41565e-209	Up	101.27	108.447	105.72	53.6394	54.4595	53.8346	GeneID:18767970	SDH	Sorbitol dehydrogenase	GO:0003939,GO:0005737,GO:0005829,GO:0005886,GO:0008270,GO:0009506,GO:0031966	L-iditol 2-dehydrogenase activity|cytoplasm|cytosol|plasma membrane|zinc ion binding|plasmodesma|mitochondrial membrane	pper00040,pper00051	Pentose and glucuronate interconversions|Fructose and mannose metabolism
LOC18774036	2955.32	1682.21	4228.43	2.51376	1.32984	1.26417e-217	5.94617e-216	Up	90.9097	90.6679	94.1471	43.2014	41.6949	41.5098	GeneID:18774036	AIRP2	E3 ubiquitin-protein ligase AIRP2	GO:0004842,GO:0005829,GO:0006511,GO:0009651,GO:0009737,GO:0009789,GO:0046872,GO:0061630	ubiquitin-protein transferase activity|cytosol|ubiquitin-dependent protein catabolic process|response to salt stress|response to abscisic acid|positive regulation of abscisic acid-activated signaling pathway|metal ion binding|ubiquitin protein ligase activity
LOC18768766	3652.47	2122.76	5182.18	2.44028	1.28705	1.76693e-219	8.33117e-218	Up	63.0923	66.0442	64.6886	31.5989	30.4234	29.4806	GeneID:18768766	AOS3	Allene oxide synthase 3	GO:0005506,GO:0006952,GO:0016125,GO:0016705,GO:0020037,GO:0031408,GO:0046423,GO:0047987,GO:0055114	iron ion binding|defense response|sterol metabolic process|oxidoreductase activity, acting on paired donors, with incorporation or reduction of molecular oxygen|heme binding|oxylipin biosynthetic process|allene-oxide cyclase activity|hydroperoxide dehydratase activity|oxidation-reduction process	pper00592	alpha-Linolenic acid metabolism
LOC18768537	3514.68	2066.74	4962.61	2.40166	1.26403	2.84806e-220	1.34942e-218	Up	88.1652	87.0995	87.8983	43.7357	40.5263	42.0381	GeneID:18768537	CHIA1	Endochitinase 1	GO:0000272,GO:0004568,GO:0005773,GO:0006032,GO:0006952,GO:0008061,GO:0016998	polysaccharide catabolic process|chitinase activity|vacuole|chitin catabolic process|defense response|chitin binding|cell wall macromolecule catabolic process	pper00520,pper04016	Amino sugar and nucleotide sugar metabolism|MAPK signaling pathway - plant
LOC18788223	43066.5	21351.2	64781.9	3.03408	1.60126	1.35717e-221	6.46188e-220	Up	2116.42	2076.02	2116.27	742.707	833.807	819.701	GeneID:18788223	Fra	Major allergen Pru ar 1	GO:0006952,GO:0009607	defense response|response to biotic stimulus
LOC18773379	627.137	72.4454	1181.83	16.348	4.03104	1.75856e-222	8.43501e-221	Up	19.0262	17.9867	19.7224	1.12916	1.16248	1.71647	GeneID:18773379	CAD	Probable mannitol dehydrogenase	GO:0008270,GO:0046029	zinc ion binding|mannitol dehydrogenase activity
LOC18767515	1819.54	791.537	2847.55	3.59497	1.84598	6.16415e-227	2.98615e-225	Up	73.5408	77.8205	73.7477	22.6245	24.8927	24.6063	GeneID:18767515		Major allergen Pru ar 1	GO:0006952,GO:0009607	defense response|response to biotic stimulus
LOC18773168	6236.83	4085.08	8388.59	2.05299	1.03773	2.83881e-227	1.37867e-225	Up	101.134	102.49	100.061	58.4224	57.1755	54.8372	GeneID:18773168	ERF060	Ethylene-responsive transcription factor ERF060	GO:0003700,GO:0005634,GO:0009873,GO:0043565	DNA-binding transcription factor activity|nucleus|ethylene-activated signaling pathway|sequence-specific DNA binding
LOC18778368	1337.83	476.726	2198.93	4.61136	2.20519	2.32509e-228	1.13486e-226	Up	19.5184	20.2135	19.5379	4.51461	4.94167	5.35427	GeneID:18778368	CAT8	Cationic amino acid transporter 8, vacuolar	GO:0005774,GO:0005886,GO:0006865,GO:0016021,GO:0022857,GO:0043231	vacuolar membrane|plasma membrane|amino acid transport|integral component of membrane|transmembrane transporter activity|intracellular membrane-bounded organelle
LOC18771530	6144.48	3978.38	8310.58	2.08793	1.06207	3.81671e-229	1.87231e-227	Up	119.849	125.454	120.517	65.754	68.8429	67.2419	GeneID:18771530	PUB23	E3 ubiquitin-protein ligase PUB23	GO:0004842,GO:0005829,GO:0006952,GO:0009414,GO:0010200,GO:0016567,GO:0051865	ubiquitin-protein transferase activity|cytosol|defense response|response to water deprivation|response to chitin|protein ubiquitination|protein autoubiquitination
LOC18790027	2025.89	864.913	3186.86	3.6814	1.88025	1.70703e-231	8.39512e-230	Up	37.0818	38.7368	35.8473	11.1478	12.5659	11.2167	GeneID:18790027	FKBP65	Peptidyl-prolyl cis-trans isomerase FKBP65	GO:0000413,GO:0003755,GO:0005516,GO:0005528,GO:0005634,GO:0005737,GO:0005773,GO:0061077,GO:0070370	protein peptidyl-prolyl isomerization|peptidyl-prolyl cis-trans isomerase activity|calmodulin binding|FK506 binding|nucleus|cytoplasm|vacuole|chaperone-mediated protein folding|cellular heat acclimation
LOC109948592	1402.93	561.669	2244.19	3.9948	1.99812	3.26685e-232	1.62307e-230	Up	31.326	31.9123	30.9268	9.11996	8.94884	9.09262	GeneID:109948592	BAHD1	BAHD acyltransferase At5g47980	GO:0016747	transferase activity, transferring acyl groups other than amino-acyl groups
LOC18780143	9248.76	6041.2	12456.3	2.06102	1.04336	8.50631e-234	4.24791e-232	Up	200.9	218.669	209.061	118.543	116.911	115.947	GeneID:18780143	PVA42	Vesicle-associated protein 4-2	GO:0005789	endoplasmic reticulum membrane
LOC18775243	1200.46	398.582	2002.33	5.01968	2.3276	1.53547e-235	7.70749e-234	Up	33.8535	34.592	32.7488	7.24042	8.24556	7.73076	GeneID:18775243	PER17	Peroxidase 17	GO:0004601,GO:0005576,GO:0005773,GO:0005829,GO:0006979,GO:0009505,GO:0009809,GO:0010228,GO:0020037,GO:0042744,GO:0046872	peroxidase activity|extracellular region|vacuole|cytosol|response to oxidative stress|plant-type cell wall|lignin biosynthetic process|vegetative to reproductive phase transition of meristem|heme binding|hydrogen peroxide catabolic process|metal ion binding	pper00940	Phenylpropanoid biosynthesis
LOC18775077	5374.2	3479.36	7269.03	2.08922	1.06297	6.25782e-236	3.14934e-234	Up	80.2285	79.686	83.0466	43.7836	44.9698	45.264	GeneID:18775077	NPF8.1	Protein NRT1/ PTR FAMILY 8.1	GO:0005886,GO:0006807,GO:0009506,GO:0015031,GO:0015333,GO:0016021,GO:0035673,GO:0042937,GO:0042938,GO:0042939,GO:1904680	plasma membrane|nitrogen compound metabolic process|plasmodesma|protein transport|peptide:proton symporter activity|integral component of membrane|oligopeptide transmembrane transporter activity|tripeptide transmembrane transporter activity|dipeptide transport|tripeptide transport|peptide transmembrane transporter activity
LOC18774554	3394.57	1725.84	5063.31	2.93214	1.55195	4.88749e-237	2.46609e-235	Up	73.2081	77.6036	76.2354	27.5237	31.3462	30.3273	GeneID:18774554	ATL6	E3 ubiquitin-protein ligase ATL6	GO:0004842,GO:0005886,GO:0009814,GO:0009816,GO:0010200,GO:0016021,GO:0016567,GO:0046872	ubiquitin-protein transferase activity|plasma membrane|defense response, incompatible interaction|defense response to bacterium, incompatible interaction|response to chitin|integral component of membrane|protein ubiquitination|metal ion binding
LOC18779277	1994.36	901.234	3087.48	3.42426	1.77579	4.52331e-238	2.30026e-236	Up	56.3264	56.6051	58.3656	19.0122	20.3602	18.2488	GeneID:18779277		Glucan endo-1,3-beta-glucosidase	GO:0005975,GO:0006952,GO:0009607,GO:0042973,GO:0046658	carbohydrate metabolic process|defense response|response to biotic stimulus|glucan endo-1,3-beta-D-glucosidase activity|anchored component of plasma membrane
LOC18774377	1993.97	796.227	3191.71	4.00785	2.00283	4.6841e-241	2.41361e-239	Up	74.0134	72.9893	75.9753	18.9111	22.4644	22.7307	GeneID:18774377
LOC18768409	1731.79	613.095	2850.49	4.65341	2.21829	4.63511e-241	2.39473e-239	Up	41.2391	38.8538	41.1058	9.52344	9.15225	11.3646	GeneID:18768409
LOC18791273	4756.22	2648.75	6863.69	2.59158	1.37383	6.77716e-243	3.52014e-241	Up	48.2685	46.1369	45.2722	19.3988	20.9049	21.8171	GeneID:18791273	CAMTA4	Calmodulin-binding transcription activator 4	GO:0001077,GO:0005516,GO:0005634,GO:0005829,GO:0006355,GO:0043565,GO:0045944	proximal promoter DNA-binding transcription activator activity, RNA polymerase II-specific|calmodulin binding|nucleus|cytosol|regulation of transcription, DNA-templated|sequence-specific DNA binding|positive regulation of transcription by RNA polymerase II
LOC18790205	2669.55	1418.04	3921.06	2.76469	1.46712	1.89821e-245	9.93924e-244	Up	81.7667	82.785	82.2454	33.57	34.1933	35.1002	GeneID:18790205		Endo-1,3;1,4-beta-D-glucanase	GO:0005576,GO:0016787	extracellular region|hydrolase activity
LOC18792798	2203.39	965.735	3441.05	3.56112	1.83233	1.78088e-245	9.35012e-244	Up	41.5717	42.748	38.8039	13.4318	13.6865	12.7085	GeneID:18792798	FKBP65	Peptidyl-prolyl cis-trans isomerase FKBP65	GO:0000413,GO:0003755,GO:0005516,GO:0005528,GO:0005634,GO:0005737,GO:0005773,GO:0061077,GO:0070370	protein peptidyl-prolyl isomerization|peptidyl-prolyl cis-trans isomerase activity|calmodulin binding|FK506 binding|nucleus|cytoplasm|vacuole|chaperone-mediated protein folding|cellular heat acclimation
LOC18788804	8705.05	5717.73	11692.4	2.04412	1.03148	7.45464e-247	3.92449e-245	Up	112.44	118.618	112.599	65.6824	65.0609	62.9457	GeneID:18788804	ME1	NADP-dependent malic enzyme	GO:0004471,GO:0004473,GO:0005737,GO:0008948,GO:0046872,GO:0051287	malate dehydrogenase (decarboxylating) (NAD+) activity|malate dehydrogenase (decarboxylating) (NADP+) activity|cytoplasm|oxaloacetate decarboxylase activity|metal ion binding|NAD binding	pper00620,pper00710	Pyruvate metabolism|Carbon fixation in photosynthetic organisms
LOC18789413	3212.27	1783.88	4640.65	2.60121	1.37919	3.72038e-250	1.98006e-248	Up	70.555	70.1255	70.1	32.0389	31.2134	30.1211	GeneID:18789413	SAPK2	Serine/threonine-protein kinase SAPK2	GO:0004674,GO:0005524,GO:0005634,GO:0005737,GO:0006468,GO:0009738,GO:0009845,GO:0035556,GO:0090351	protein serine/threonine kinase activity|ATP binding|nucleus|cytoplasm|protein phosphorylation|abscisic acid-activated signaling pathway|seed germination|intracellular signal transduction|seedling development	pper04016,pper04075	MAPK signaling pathway - plant|Plant hormone signal transduction
LOC18767504	3155.05	1677.11	4632.99	2.76396	1.46674	3.028e-251	1.62044e-249	Up	61.8909	56.9949	58.901	24.3305	24.5611	25.2686	GeneID:18767504	HSFA6b	Heat stress transcription factor A-6b	GO:0000978,GO:0003700,GO:0005634,GO:0005737,GO:0034605,GO:0043565,GO:0061408	RNA polymerase II proximal promoter sequence-specific DNA binding|DNA-binding transcription factor activity|nucleus|cytoplasm|cellular response to heat|sequence-specific DNA binding|positive regulation of transcription from RNA polymerase II promoter in response to heat stress
LOC18776481	3761.22	2218.02	5304.41	2.39161	1.25798	5.14538e-252	2.76881e-250	Up	75.5144	74.6162	76.0309	37.0951	36.1833	35.7011	GeneID:18776481		UV-B-induced protein At3g17800, chloroplastic	GO:0009507,GO:0009611,GO:0010193,GO:0010224	chloroplast|response to wounding|response to ozone|response to UV-B
LOC18778157	2670.16	1345.58	3994.74	2.96906	1.57001	7.47147e-253	4.04292e-251	Up	31.4367	32.0906	33.2196	12.6955	12.0404	12.8194	GeneID:18778157	JMJ25	Lysine-specific demethylase JMJ25	GO:0000785,GO:0000976,GO:0005634,GO:0031490,GO:0032454,GO:0033169,GO:0046872,GO:0051213,GO:0060969	chromatin|transcription regulatory region sequence-specific DNA binding|nucleus|chromatin DNA binding|histone demethylase activity (H3-K9 specific)|histone H3-K9 demethylation|metal ion binding|dioxygenase activity|negative regulation of gene silencing
LOC18792573	2804.96	1422.32	4187.61	2.94482	1.55818	6.55245e-254	3.56549e-252	Up	74.9292	73.541	75.5166	30.9486	28.426	28.2924	GeneID:18792573		Lignin-forming anionic peroxidase	GO:0004601,GO:0005576,GO:0006979,GO:0020037,GO:0042744,GO:0046872	peroxidase activity|extracellular region|response to oxidative stress|heme binding|hydrogen peroxide catabolic process|metal ion binding	pper00940	Phenylpropanoid biosynthesis
LOC18775003	3718.89	2172.06	5265.71	2.42491	1.27793	4.62832e-254	2.52555e-252	Up	79.5078	76.3554	79.7317	37.5577	37.4407	36.9863	GeneID:18775003	DURF2	E3 ubiquitin-protein ligase RDUF2	GO:0004842,GO:0005737,GO:0005829,GO:0009414,GO:0009737,GO:0009738,GO:0010200,GO:0016567,GO:0046872,GO:0051865,GO:0061630	ubiquitin-protein transferase activity|cytoplasm|cytosol|response to water deprivation|response to abscisic acid|abscisic acid-activated signaling pathway|response to chitin|protein ubiquitination|metal ion binding|protein autoubiquitination|ubiquitin protein ligase activity
LOC18769066	2191.71	973.174	3410.24	3.50235	1.80832	8.90238e-261	4.89908e-259	Up	46.7446	49.3186	45.3407	15.6239	15.4981	15.3881	GeneID:18769066	UGT73C3	UDP-glycosyltransferase 73C3	GO:0008194,GO:0043231,GO:0080043,GO:0080044	UDP-glycosyltransferase activity|intracellular membrane-bounded organelle|quercetin 3-O-glucosyltransferase activity|quercetin 7-O-glucosyltransferase activity	pper00908	Zeatin biosynthesis
LOC18788447	1947.97	790.104	3105.84	3.93315	1.97569	2.62407e-262	1.4606e-260	Up	99.4287	91.5407	103.449	28.9508	28.7556	28.5901	GeneID:18788447		Uncharacterized protein At5g65660	GO:0005886,GO:0016021	plasma membrane|integral component of membrane
LOC18777781	3198.88	1734.44	4663.32	2.68802	1.42654	3.26117e-263	1.82045e-261	Up	57.9625	59.2838	56.8225	24.9689	24.5611	25.0862	GeneID:18777781	NUDT8	Nudix hydrolase 8	GO:0005829,GO:0009611,GO:0035529,GO:0046872,GO:0047631,GO:0051287	cytosol|response to wounding|NADH pyrophosphatase activity|metal ion binding|ADP-ribose diphosphatase activity|NAD binding
LOC18784740	1031.54	248.415	1814.66	7.30683	2.86925	1.69935e-266	9.54093e-265	Up	16.9612	17.5873	15.9711	2.74714	2.45387	2.77023	GeneID:18784740		Uncharacterized calcium-binding protein At1g02270	GO:0005509,GO:0005634,GO:0009409,GO:0016021	calcium ion binding|nucleus|response to cold|integral component of membrane
LOC18782260	5250.25	1089.58	9410.92	8.6348	3.11016	1.18938e-267	6.73615e-266	Up	329.5	334.501	306.986	40.6145	48.0729	40.8829	GeneID:18782260
LOC18792152	859.942	181.811	1538.07	8.45606	3.07999	1.75483e-268	1.00263e-266	Up	51.9261	52.673	51.0805	7.25027	7.18425	6.77362	GeneID:18792152	SUFE2	SufE-like protein 2, chloroplastic	GO:0008047,GO:0009507,GO:0016226,GO:0051176	enzyme activator activity|chloroplast|iron-sulfur cluster assembly|positive regulation of sulfur metabolic process
LOC18782080	9446.6	6244.52	12648.7	2.02533	1.01816	6.26288e-269	3.58887e-267	Up	363.126	367.066	360.203	215.123	204.99	200.265	GeneID:18782080	ATJ8	Chaperone protein dnaJ 8, chloroplastic	GO:0005634,GO:0009416,GO:0009507,GO:0009570	nucleus|response to light stimulus|chloroplast|chloroplast stroma
LOC18787125	2294.59	914.956	3674.22	4.01712	2.00616	3.42664e-272	1.99299e-270	Up	43.5627	40.0932	46.6073	12.2709	12.8169	12.2862	GeneID:18787125	HIPP45	Heavy metal-associated isoprenylated plant protein 45	GO:0030001,GO:0046872	metal ion transport|metal ion binding
LOC18792919	2547.92	1195.19	3900.65	3.26293	1.70617	2.07982e-273	1.22062e-271	Up	19.447	20.1474	20.6628	6.8072	7.09304	7.37857	GeneID:18792919		Probable phosphoribosylformylglycinamidine synthase, chloroplastic/mitochondrial	GO:0004642,GO:0005524,GO:0005737,GO:0005739,GO:0006189,GO:0006541,GO:0009507,GO:0009555,GO:0009570,GO:0046872,GO:0055046	phosphoribosylformylglycinamidine synthase activity|ATP binding|cytoplasm|mitochondrion|'de novo' IMP biosynthetic process|glutamine metabolic process|chloroplast|pollen development|chloroplast stroma|metal ion binding|microgametogenesis	pper00230	Purine metabolism
LOC18775341	3576.05	2023.21	5128.89	2.53537	1.34219	5.88167e-274	3.46234e-272	Up	151.319	147.06	147.407	68.2048	67.3589	67.0856	GeneID:18775341		Uncharacterized protein At5g65660	GO:0005886,GO:0016021	plasma membrane|integral component of membrane
LOC18774853	2500.74	1115.03	3886.46	3.48554	1.80138	2.70814e-280	1.60881e-278	Up	42.9848	41.7583	39.0304	13.7321	13.6163	13.5769	GeneID:18774853		L-ascorbate oxidase	GO:0005507,GO:0005576,GO:0008447	copper ion binding|extracellular region|L-ascorbate oxidase activity
LOC18780492	4074.44	2200.62	5948.26	2.70204	1.43405	2.02733e-283	1.21178e-281	Up	68.8488	71.1644	73.7755	30.4129	31.2761	29.4596	GeneID:18780492	SPL11	E3 ubiquitin-protein ligase SPL11	GO:0004842,GO:0005634,GO:0005737,GO:0005829,GO:0006952,GO:0009908,GO:0016567,GO:0031348,GO:0043069,GO:0048586	ubiquitin-protein transferase activity|nucleus|cytoplasm|cytosol|defense response|flower development|protein ubiquitination|negative regulation of defense response|negative regulation of programmed cell death|regulation of long-day photoperiodism, flowering
LOC18769273	5075.94	2895.07	7256.81	2.50735	1.32616	3.87098e-287	2.3281e-285	Up	111.847	106.29	116.628	50.6413	51.7891	51.4589	GeneID:18769273
LOC18780292	11140.1	7089.36	15190.9	2.14201	1.09896	3.10396e-288	1.87259e-286	Up	167.675	177.66	164.369	90.1731	92.4156	91.5846	GeneID:18780292		Berberine bridge enzyme-like 21	GO:0005618,GO:0005886,GO:0016899,GO:0048046,GO:0071949	cell wall|plasma membrane|oxidoreductase activity, acting on the CH-OH group of donors, oxygen as acceptor|apoplast|FAD binding
LOC18789688	963.776	177.767	1749.79	9.84156	3.29889	2.76563e-288	1.67368e-286	Up	22.4358	24.2349	22.9351	3.10115	2.56948	2.47923	GeneID:18789688	STP13	Sugar transport protein 13	GO:0005351,GO:0005355,GO:0005358,GO:0005886,GO:0005887,GO:0008645,GO:0009414,GO:0009506,GO:0009651,GO:0009679,GO:0009737,GO:0015145,GO:0015749	carbohydrate:proton symporter activity|glucose transmembrane transporter activity|high-affinity glucose:proton symporter activity|plasma membrane|integral component of plasma membrane|hexose transmembrane transport|response to water deprivation|plasmodesma|response to salt stress|hexose:proton symporter activity|response to abscisic acid|monosaccharide transmembrane transporter activity|monosacch…
LOC109948638	3349.04	1563.14	5134.95	3.28591	1.71629	2.22391e-289	1.35428e-287	Up	259.835	237.352	265.512	87.2828	93.2094	87.0175	GeneID:109948638	FBA6	Fructose-bisphosphate aldolase 6, cytosolic	GO:0004332,GO:0005507,GO:0005634,GO:0005739,GO:0005829,GO:0005886,GO:0006094,GO:0006096,GO:0009506,GO:0009651,GO:0009735,GO:0016020,GO:0031930,GO:0046686	fructose-bisphosphate aldolase activity|copper ion binding|nucleus|mitochondrion|cytosol|plasma membrane|gluconeogenesis|glycolytic process|plasmodesma|response to salt stress|response to cytokinin|membrane|mitochondria-nucleus signaling pathway|response to cadmium ion
LOC18772958	3843.32	2119.08	5567.56	2.62711	1.39348	6.8002e-290	4.15411e-288	Up	158.723	156.841	150.882	68.3651	68.4261	67.8125	GeneID:18772958	SAR1A	GTP-binding protein SAR1A	GO:0003400,GO:0003924,GO:0005525,GO:0005783,GO:0005794,GO:0005886,GO:0006886,GO:0006888,GO:0016050,GO:0030127,GO:0061024,GO:0070863,GO:0070971	regulation of COPII vesicle coating|GTPase activity|GTP binding|endoplasmic reticulum|Golgi apparatus|plasma membrane|intracellular protein transport|ER to Golgi vesicle-mediated transport|vesicle organization|COPII vesicle coat|membrane organization|positive regulation of protein exit from endoplasmic reticulum|endoplasmic reticulum exit site	pper04141	Protein processing in endoplasmic reticulum
LOC18777043	1147.24	271.307	2023.17	7.46085	2.89934	4.37929e-290	2.68366e-288	Up	49.7029	51.2293	54.4089	8.84222	7.3605	7.80198	GeneID:18777043
LOC18773697	4887.78	2885.81	6889.75	2.38823	1.25594	3.74615e-291	2.30294e-289	Up	115.555	110.221	117.129	54.4287	55.2741	55.8025	GeneID:18773697	EXPA6	Expansin-A6
LOC18776383	1336.95	411.807	2262.09	5.49212	2.45736	1.19575e-297	7.39765e-296	Up	48.5245	50.5755	48.385	10.5542	10.0015	10.389	GeneID:18776383	HSP22	Heat shock 22 kDa protein, mitochondrial	GO:0005739	mitochondrion	pper04141	Protein processing in endoplasmic reticulum
LOC18785140	5855.09	3315.65	8394.53	2.53275	1.34071	5.175e-299	3.21181e-297	Up	162.404	148.931	161.525	72.9684	72.5764	69.6534	GeneID:18785140	ERF2	Ethylene-responsive transcription factor 2	GO:0003677,GO:0003700,GO:0005634,GO:0006952,GO:0009873	DNA binding|DNA-binding transcription factor activity|nucleus|defense response|ethylene-activated signaling pathway
LOC18792242	2649.67	1112.14	4187.2	3.76365	1.91213	1.75507e-299	1.09627e-297	Up	51.8145	49.8471	48.3979	15.0618	16.4548	14.4144	GeneID:18792242	PDK	[Pyruvate dehydrogenase (acetyl-transferring)] kinase, mitochondrial	GO:0004740,GO:0005524,GO:0005739,GO:0009927,GO:0042803,GO:0046777	pyruvate dehydrogenase (acetyl-transferring) kinase activity|ATP binding|mitochondrion|histidine phosphotransfer kinase activity|protein homodimerization activity|protein autophosphorylation
LOC18776461	2904.2	1117.82	4690.59	4.19604	2.06903	1.75233e-301	1.10882e-299	Up	79.6383	74.1604	85.4403	21.0733	23.6363	20.9796	GeneID:18776461	HIRL1	Hypersensitive-induced response protein-like protein 1
LOC18768320	3520.38	1813.47	5227.28	2.88253	1.52734	8.84502e-303	5.61514e-301	Up	62.9116	63.5309	63.3551	24.5287	24.7203	26.6375	GeneID:18768320	PURA2	Adenylosuccinate synthetase 2, chloroplastic	GO:0000287,GO:0004019,GO:0005525,GO:0009507,GO:0044208	magnesium ion binding|adenylosuccinate synthase activity|GTP binding|chloroplast|'de novo' AMP biosynthetic process	pper00230,pper00250	Purine metabolism|Alanine, aspartate and glutamate metabolism
LOC18784217	2769.75	1261.25	4278.25	3.39145	1.7619	2.75652e-304	1.75568e-302	Up	96.9841	93.5847	92.8721	30.4023	33.8058	32.0888	GeneID:18784217	VUP1	Vascular-related unknown protein 1	GO:0005634,GO:0005829,GO:0010089	nucleus|cytosol|xylem development
LOC18789298	2147.19	786.913	3507.47	4.45808	2.15642	6.55495e-305	4.1887e-303	Up	24.4412	24.1353	26.4606	6.94742	6.35356	6.09695	GeneID:18789298	AHL17	AT-hook motif nuclear-localized protein 17	GO:0003680,GO:0003700,GO:0005634	AT DNA binding|DNA-binding transcription factor activity|nucleus
LOC18772948	3746.47	2016.06	5476.88	2.71713	1.44209	2.42467e-305	1.55451e-303	Up	115.621	109.775	110.544	47.313	48.1739	47.0158	GeneID:18772948	PYL4	Abscisic acid receptor PYL4	GO:0004864,GO:0005634,GO:0005737,GO:0005886,GO:0009738,GO:0010427,GO:0038023,GO:0042803,GO:0080163	protein phosphatase inhibitor activity|nucleus|cytoplasm|plasma membrane|abscisic acid-activated signaling pathway|abscisic acid binding|signaling receptor activity|protein homodimerization activity|regulation of protein serine/threonine phosphatase activity	pper04016,pper04075	MAPK signaling pathway - plant|Plant hormone signal transduction
LOC18778454	2452.84	1148.83	3756.85	3.26969	1.70915	1.68745e-305	1.08544e-303	Up	140.393	141.989	141.099	49.5532	49.5205	50.1693	GeneID:18778454	TIFY5A	Protein TIFY 5A	GO:0005634,GO:0006952,GO:0009611,GO:0031347,GO:2000022	nucleus|defense response|response to wounding|regulation of defense response|regulation of jasmonic acid mediated signaling pathway
LOC18791957	4545.19	2544.17	6546.2	2.57327	1.3636	3.62263e-306	2.33798e-304	Up	86.9258	86.5398	85.175	38.0667	37.492	40.2892	GeneID:18791957	HHO3	Transcription factor HHO3	GO:0003677,GO:0003700,GO:0005634,GO:0006355	DNA binding|DNA-binding transcription factor activity|nucleus|regulation of transcription, DNA-templated
LOC18774581	5410.78	3134.9	7686.66	2.45143	1.29362	1.02587e-306	6.64287e-305	Up	107.825	112.911	113.877	52.2293	51.4864	53.5623	GeneID:18774581	CYP81Q32	Cytochrome P450 81E8	GO:0004497,GO:0005506,GO:0016021,GO:0016705,GO:0020037	monooxygenase activity|iron ion binding|integral component of membrane|oxidoreductase activity, acting on paired donors, with incorporation or reduction of molecular oxygen|heme binding	pper00943	Isoflavonoid biosynthesis
LOC18774393	4709.4	2525.2	6893.59	2.72906	1.4484	3.68951e-307	2.39707e-305	Up	79.1057	81.459	84.9496	33.3375	35.8314	34.4752	GeneID:18774393	EMB3004	Bifunctional 3-dehydroquinate dehydratase/shikimate dehydrogenase, chloroplastic	GO:0003855,GO:0004764,GO:0009073,GO:0009423,GO:0009507,GO:0009570,GO:0009793,GO:0019632,GO:0050661	3-dehydroquinate dehydratase activity|shikimate 3-dehydrogenase (NADP+) activity|aromatic amino acid family biosynthetic process|chorismate biosynthetic process|chloroplast|chloroplast stroma|embryo development ending in seed dormancy|shikimate metabolic process|NADP binding	pper00400,pper00999	Phenylalanine, tyrosine and tryptophan biosynthesis|Biosynthesis of various plant secondary metabolites
LOC109946597	1322.64	165.558	2479.73	14.9728	3.90427	0	0	Up	36.2286	36.7055	37.5386	2.90943	2.8772	2.71305	GeneID:109946597	CYP71B26	Cytochrome P450 71B26	GO:0005506,GO:0016020,GO:0016021,GO:0016709,GO:0020037	iron ion binding|membrane|integral component of membrane|oxidoreductase activity, acting on paired donors, with incorporation or reduction of molecular oxygen, NAD(P)H as one donor, and incorporation of one atom of oxygen|heme binding
LOC109949075	3947.98	627.675	7268.29	11.5841	3.53407	0	0	Up	376.569	359.157	365.67	35.4859	36.0859	38.0374	GeneID:109949075
LOC109950268	14518.8	7800.11	21237.5	2.72242	1.44489	0	0	Up	798.052	782.862	784.454	315.775	349.948	335.464	GeneID:109950268	Fra	Major allergen Pru ar 1	GO:0006952,GO:0009607	defense response|response to biotic stimulus
LOC109950534	6414.59	3634.2	9194.98	2.53077	1.33958	0	0	Up	220.895	212.531	217.512	101.755	97.3168	97.3972	GeneID:109950534		Basic secretory protease (Fragments)	GO:0008237,GO:0046872	metallopeptidase activity|metal ion binding
LOC18766064	7316.45	3063.52	11569.4	3.7773	1.91736	0	0	Up	213.599	214.395	215.793	69.2231	61.5441	65.6872	GeneID:18766064
LOC18766151	11559	4522.4	18595.6	4.11166	2.03972	0	0	Up	475.679	468.373	467.687	134.903	133.019	127.731	GeneID:18766151	MEE14	CCG-binding protein 1	GO:0005634,GO:0005829,GO:0009507,GO:0009793,GO:0010183,GO:0036033,GO:0050832	nucleus|cytosol|chloroplast|embryo development ending in seed dormancy|pollen tube guidance|mediator complex binding|defense response to fungus
LOC18766289	17433.4	11057.4	23809.3	2.15289	1.10628	0	0	Up	546.292	556.301	548.209	299.128	294.781	289.638	GeneID:18766289		Glutathione S-transferase	GO:0004364,GO:0009734	glutathione transferase activity|auxin-activated signaling pathway	pper00480	Glutathione metabolism
LOC18766385	5608.14	2526.8	8689.49	3.43826	1.78168	0	0	Up	105.102	115.594	115.105	38.8238	35.855	37.8639	GeneID:18766385	CYP94A2	Cytochrome P450 94A2	GO:0004497,GO:0005506,GO:0005789,GO:0016021,GO:0016705,GO:0020037	monooxygenase activity|iron ion binding|endoplasmic reticulum membrane|integral component of membrane|oxidoreductase activity, acting on paired donors, with incorporation or reduction of molecular oxygen|heme binding	pper00073	Cutin, suberine and wax biosynthesis
LOC18766542	13727.5	8760.07	18694.8	2.13385	1.09346	0	0	Up	380.156	388.04	378.379	206.265	202.723	210.214	GeneID:18766542	CXE12	Probable carboxylesterase 12	GO:0005737,GO:0005829,GO:0052689	cytoplasm|cytosol|carboxylic ester hydrolase activity
LOC18766820	11870.6	615.099	23126	37.6059	5.23289	0	0	Up	374.368	375.734	370.017	11.0884	11.2257	12.0219	GeneID:18766820	ADH	Alcohol dehydrogenase	GO:0004022,GO:0005737,GO:0008270	alcohol dehydrogenase (NAD) activity|cytoplasm|zinc ion binding	pper00010,pper00071,pper00350,pper00592,pper00620	Glycolysis / Gluconeogenesis|Fatty acid degradation|Tyrosine metabolism|alpha-Linolenic acid metabolism|Pyruvate metabolism
LOC18766856	4440.47	2362.23	6518.71	2.76077	1.46507	0	0	Up	63.83	60.1047	64.2133	25.869	26.0061	26.6893	GeneID:18766856
LOC18766898	2980.44	140.348	5820.54	41.4146	5.37207	0	0	Up	108.257	101.344	101.512	2.83367	3.2181	2.59255	GeneID:18766898	ROQ1	TMV resistance protein N	GO:0005524,GO:0005737,GO:0007165,GO:0009626,GO:0043531	ATP binding|cytoplasm|signal transduction|plant-type hypersensitive response|ADP binding
LOC18766910	8342.13	1503.96	15180.3	10.0878	3.33454	0	0	Up	429.05	438.818	413.961	48.8644	51.2728	46.2253	GeneID:18766910	GLB1	Non-symbiotic hemoglobin	GO:0019825,GO:0020037,GO:0046872	oxygen binding|heme binding|metal ion binding
LOC18767137	8166.95	3042.58	13291.3	4.36927	2.12739	0	0	Up	361.783	360.334	375.44	97.9948	93.7144	97.8245	GeneID:18767137	GLP2A	Germin-like protein subfamily 1 member 18	GO:0005618,GO:0030145,GO:0045735,GO:0048046	cell wall|manganese ion binding|nutrient reservoir activity|apoplast
LOC18767151	8346.19	4057.81	12634.6	3.113	1.63831	0	0	Up	180.076	179.914	174.992	66.785	67.3144	63.9131	GeneID:18767151
LOC18767223	87730.5	28824.7	146636	5.08686	2.34678	0	0	Up	1231	1261.83	1252.15	281.059	283.779	283.575	GeneID:18767223	SUS3	Sucrose synthase 3	GO:0005982,GO:0005985,GO:0009414,GO:0010431,GO:0010555,GO:0016157	starch metabolic process|sucrose metabolic process|response to water deprivation|seed maturation|response to mannitol|sucrose synthase activity	pper00500	Starch and sucrose metabolism
LOC18767537	38083.3	1923.04	74243.6	38.6213	5.27133	0	0	Up	1262.57	1262	1266.53	36.8258	36.5853	39.7569	GeneID:18767537	S-ACP-DES6	Stearoyl-[acyl-carrier-protein] 9-desaturase 6, chloroplastic	GO:0006631,GO:0006633,GO:0009570,GO:0016020,GO:0045300,GO:0046872,GO:0102786	fatty acid metabolic process|fatty acid biosynthetic process|chloroplast stroma|membrane|acyl-[acyl-carrier-protein] desaturase activity|metal ion binding|stearoyl-[acp] desaturase activity	pper00061,pper01040	Fatty acid biosynthesis|Biosynthesis of unsaturated fatty acids
LOC18767585	20541.4	7204.27	33878.6	4.70301	2.23358	0	0	Up	585.446	589.434	593.9	143.627	140.337	149.511	GeneID:18767585	RAP2-2	Ethylene-responsive transcription factor RAP2-3	GO:0003677,GO:0003700,GO:0005634,GO:0005737,GO:0005886,GO:0008219,GO:0009723,GO:0009735,GO:0009753,GO:0009873,GO:0010286,GO:0043565,GO:0045893,GO:0051707	DNA binding|DNA-binding transcription factor activity|nucleus|cytoplasm|plasma membrane|cell death|response to ethylene|response to cytokinin|response to jasmonic acid|ethylene-activated signaling pathway|heat acclimation|sequence-specific DNA binding|positive regulation of transcription, DNA-templated|response to other organism
LOC18767773	4905.12	2256.07	7554.16	3.34625	1.74255	0	0	Up	122.812	130.645	125.218	42.7744	45.4139	42.1576	GeneID:18767773	SDH	Sorbitol dehydrogenase	GO:0003939,GO:0005737,GO:0005829,GO:0005886,GO:0008270,GO:0009506,GO:0031966	L-iditol 2-dehydrogenase activity|cytoplasm|cytosol|plasma membrane|zinc ion binding|plasmodesma|mitochondrial membrane	pper00040,pper00051	Pentose and glucuronate interconversions|Fructose and mannose metabolism
LOC18767777	6389	2215.84	10562.2	4.76853	2.25355	0	0	Up	18.6855	18.1306	18.6233	4.41176	4.29541	4.69601	GeneID:18767777	TOR	Serine/threonine-protein kinase TOR	GO:0004672,GO:0004674,GO:0005524,GO:0005634,GO:0005737,GO:0005844,GO:0006952,GO:0009303,GO:0009615,GO:0009630,GO:0009688,GO:0009733,GO:0009734,GO:0009742,GO:0009745,GO:0009791,GO:0009793,GO:0010116,GO:0010507,GO:0010929,GO:0016032,GO:0016242,GO:0016303,GO:0030307,GO:0031931,GO:0031932,GO:0038202,GO:0040019,GO:0042802,GO:0043621,GO:0044212,GO:0044877,GO:0045893,GO:0050687,GO:1900459,GO:1901355,GO:…	protein kinase activity|protein serine/threonine kinase activity|ATP binding|nucleus|cytoplasm|polysome|defense response|rRNA transcription|response to virus|gravitropism|abscisic acid biosynthetic process|response to auxin|auxin-activated signaling pathway|brassinosteroid mediated signaling pathway|sucrose mediated signaling|post-embryonic development|embryo development ending in seed dormancy|p…	pper03015	mRNA surveillance pathway
LOC18767804	31772	11749.5	51794.4	4.4078	2.14006	0	0	Up	537.628	560.829	543.261	145.114	141.112	143	GeneID:18767804	RIBA1	Bifunctional riboflavin biosynthesis protein RIBA 1, chloroplastic	GO:0003935,GO:0005525,GO:0008686,GO:0009231,GO:0009507,GO:0009570,GO:0016020,GO:0046872	GTP cyclohydrolase II activity|GTP binding|3,4-dihydroxy-2-butanone-4-phosphate synthase activity|riboflavin biosynthetic process|chloroplast|chloroplast stroma|membrane|metal ion binding	pper00740,pper00790	Riboflavin metabolism|Folate biosynthesis
LOC18768033	3633.79	1167.43	6100.14	5.22429	2.38524	0	0	Up	145.084	139.788	142.903	31.588	32.8329	29.917	GeneID:18768033	PHOS34	Universal stress protein PHOS34	GO:0002238,GO:0005524,GO:0009507	response to molecule of fungal origin|ATP binding|chloroplast
LOC18768041	2734.58	1115.83	4353.32	3.90071	1.96374	0	0	Up	42.5008	44.1813	42.291	12.6502	12.3484	13.1027	GeneID:18768041
LOC18768078	4132.48	1210.8	7054.17	5.82947	2.54336	0	0	Up	174.377	169.839	175.438	34.0624	32.1865	36.5396	GeneID:18768078		Germin-like protein subfamily 1 member 7	GO:0005618,GO:0030145,GO:0045735,GO:0048046	cell wall|manganese ion binding|nutrient reservoir activity|apoplast
LOC18768153	2742.57	291.892	5193.25	17.7696	4.15134	0	0	Up	50.9292	50.3063	49.8083	3.04317	3.61004	3.13054	GeneID:18768153	SQE1	Squalene monooxygenase	GO:0004506,GO:0016021,GO:0050660	squalene monooxygenase activity|integral component of membrane|flavin adenine dinucleotide binding	pper00100,pper00909	Steroid biosynthesis|Sesquiterpenoid and triterpenoid biosynthesis
LOC18768173	5490.92	331.849	10650	32.0661	5.00298	0	0	Up	62.5685	60.9855	61.1034	2.04546	2.5778	2.00741	GeneID:18768173	MRL1	Pentatricopeptide repeat-containing protein MRL1, chloroplastic
LOC18768241	35225.3	21036.5	49414.2	2.34894	1.23201	0	0	Up	904.527	900.309	906.355	445.524	442.176	442.431	GeneID:18768241	PER12	Peroxidase 12	GO:0004601,GO:0005576,GO:0005618,GO:0005773,GO:0006979,GO:0009505,GO:0009506,GO:0016020,GO:0020037,GO:0042744,GO:0046872	peroxidase activity|extracellular region|cell wall|vacuole|response to oxidative stress|plant-type cell wall|plasmodesma|membrane|heme binding|hydrogen peroxide catabolic process|metal ion binding	pper00940	Phenylpropanoid biosynthesis
LOC18768278	12348.4	6168.93	18527.9	3.00371	1.58674	0	0	Up	632.929	612.743	632.441	249.799	239.517	231.263	GeneID:18768278
LOC18768371	3575.74	990.133	6161.34	6.22259	2.63751	0	0	Up	89.0561	89.7422	92.2859	16.8381	16.6345	16.7304	GeneID:18768371	EID1	Phytochrome A-associated F-box protein	GO:0004842,GO:0005634,GO:0009585,GO:0010099,GO:0048366,GO:0048573	ubiquitin-protein transferase activity|nucleus|red, far-red light phototransduction|regulation of photomorphogenesis|leaf development|photoperiodism, flowering
LOC18768429	2853.75	929.863	4777.64	5.13803	2.36122	0	0	Up	67.1447	61.666	64.3938	14.424	15.2466	13.6577	GeneID:18768429		Germin-like protein subfamily 1 member 7	GO:0005618,GO:0030145,GO:0045735,GO:0048046	cell wall|manganese ion binding|nutrient reservoir activity|apoplast
LOC18768638	4373.4	1080.37	7666.42	7.09245	2.82628	0	0	Up	96.7302	97.0139	96.8139	14.7046	16.637	15.8481	GeneID:18768638	FLZ8	FCS-Like Zinc finger 8	GO:0009744,GO:0009749,GO:0042594,GO:0046872	response to sucrose|response to glucose|response to starvation|metal ion binding
LOC18768710	4695.12	2119.02	7271.22	3.43225	1.77915	0	0	Up	101.435	99.7625	102.389	35.592	32.8199	33.5408	GeneID:18768710	TAR4	Tryptophan aminotransferase-related protein 4	GO:0008483,GO:0016021,GO:0016846	transaminase activity|integral component of membrane|carbon-sulfur lyase activity
LOC18768776	14799.6	8095.92	21503.2	2.65582	1.40916	0	0	Up	369.034	377.992	366.979	160.517	157.613	165.26	GeneID:18768776	CXE12	Probable carboxylesterase 12	GO:0005737,GO:0005829,GO:0052689	cytoplasm|cytosol|carboxylic ester hydrolase activity
LOC18768845	6924.11	3712.98	10135.2	2.73047	1.44915	0	0	Up	257.113	250.097	261.498	109.975	105.332	109.207	GeneID:18768845		Germin-like protein subfamily 1 member 7	GO:0005618,GO:0030145,GO:0045735,GO:0048046	cell wall|manganese ion binding|nutrient reservoir activity|apoplast
LOC18768891	14518.8	9595.2	19442.5	2.02608	1.01869	0	0	Up	213.218	212.782	217.185	121.052	124.038	120.711	GeneID:18768891	GH3.1	Probable indole-3-acetic acid-amido synthetase GH3.1	GO:0009733,GO:0016874	response to auxin|ligase activity	pper04075	Plant hormone signal transduction
LOC18768947	1848.34	61.4668	3635.21	59.1614	5.88658	0	0	Up	72.4178	76.6709	80.3015	1.75035	1.40093	1.31821	GeneID:18768947	RPV1	TMV resistance protein N	GO:0005524,GO:0005737,GO:0007165,GO:0009626,GO:0043531	ATP binding|cytoplasm|signal transduction|plant-type hypersensitive response|ADP binding
LOC18769055	13335.3	791.59	25878.9	32.6805	5.03036	0	0	Up	910.478	840.093	901.844	29.4685	33.5399	30.4782	GeneID:18769055		Early nodulin-93	GO:0009877,GO:0016021	nodulation|integral component of membrane
LOC18769134	4726.66	1417.84	8035.49	5.66549	2.5022	0	0	Up	151.999	147.962	147.861	30.6423	31.9616	28.4532	GeneID:18769134
LOC18769223	1736.81	374.782	3098.84	8.2698	3.04785	0	0	Up	30.3793	30.7259	30.3802	4.43664	4.0915	4.22306	GeneID:18769223		Uncharacterized protein C3F10.06c	GO:0005634,GO:0005829,GO:0016763,GO:0019988,GO:0043399	nucleus|cytosol|transferase activity, transferring pentosyl groups|charged-tRNA amino acid modification|tRNA A64-2'-O-ribosylphosphate transferase activity
LOC18769333	8882.63	1745.79	16019.5	9.17533	3.19776	0	0	Up	182.625	165.668	181.037	21.5868	23.3921	21.4876	GeneID:18769333	ALDC	Fructose-bisphosphate aldolase, cytoplasmic isozyme	GO:0004332,GO:0005737,GO:0006096	fructose-bisphosphate aldolase activity|cytoplasm|glycolytic process	pper00010,pper00030,pper00051,pper00710	Glycolysis / Gluconeogenesis|Pentose phosphate pathway|Fructose and mannose metabolism|Carbon fixation in photosynthetic organisms
LOC18769341	2096.62	692.541	3500.69	5.05472	2.33763	0	0	Up	91.7427	91.7638	95.0554	21.5125	21.1447	20.8481	GeneID:18769341
LOC18769371	6178.85	821.203	11536.5	14.0369	3.81116	0	0	Up	182.88	188.917	185.145	15.6462	16.0937	13.9487	GeneID:18769371	CDI	Protein CDI	GO:0005829,GO:0007338,GO:0009846,GO:0009860,GO:0016740	cytosol|single fertilization|pollen germination|pollen tube growth|transferase activity
LOC18769540	17243	4943.16	29542.8	5.97585	2.57914	0	0	Up	532.525	547.161	521.008	103.462	101.889	103.334	GeneID:18769540	RZPF34	E3 ubiquitin-protein ligase RZFP34	GO:0005634,GO:0005783,GO:0008270,GO:0016567,GO:0016740,GO:1902456	nucleus|endoplasmic reticulum|zinc ion binding|protein ubiquitination|transferase activity|regulation of stomatal opening	pper04120	Ubiquitin mediated proteolysis
LOC18769570	5115.4	2926.34	7304.46	2.49543	1.31929	0	0	Up	119.44	120.779	118.713	55.9541	55.9855	53.7799	GeneID:18769570	PLP3	Patatin-like protein 3	GO:0004620,GO:0005737,GO:0006952,GO:0009737,GO:0016042,GO:0047372	phospholipase activity|cytoplasm|defense response|response to abscisic acid|lipid catabolic process|acylglycerol lipase activity
LOC18769744	9276.38	5531.48	13021.3	2.35309	1.23456	0	0	Up	134.295	140.306	133.947	64.8154	68.7652	66.449	GeneID:18769744	MLO8	MLO-like protein 8	GO:0005516,GO:0005886,GO:0006952,GO:0009607,GO:0016021	calmodulin binding|plasma membrane|defense response|response to biotic stimulus|integral component of membrane
LOC18769768	4572.31	1704.62	7440	4.36434	2.12577	0	0	Up	32.7325	33.6009	34.8234	8.7122	8.81753	9.18018	GeneID:18769768	ABCG39	ABC transporter G family member 39	GO:0000302,GO:0005524,GO:0005886,GO:0006855,GO:0016021,GO:0042626,GO:0055085	response to reactive oxygen species|ATP binding|plasma membrane|drug transmembrane transport|integral component of membrane|ATPase activity, coupled to transmembrane movement of substances|transmembrane transport	pper02010	ABC transporters
LOC18769909	7342.92	2411.29	12274.5	5.08949	2.34752	0	0	Up	166.494	167.771	162.833	36.2896	37.9268	38.3298	GeneID:18769909	RMR1	Receptor homology region, transmembrane domain- and RING domain-containing protein 1	GO:0000139,GO:0000306,GO:0005783,GO:0006511,GO:0006886,GO:0016021,GO:0031902,GO:0032586,GO:0043621,GO:0046872,GO:0061630	Golgi membrane|extrinsic component of vacuolar membrane|endoplasmic reticulum|ubiquitin-dependent protein catabolic process|intracellular protein transport|integral component of membrane|late endosome membrane|protein storage vacuole membrane|protein self-association|metal ion binding|ubiquitin protein ligase activity
LOC18769956	15349.1	8158.96	22539.3	2.76211	1.46577	0	0	Up	458.555	463.974	456.447	192.33	191.953	191	GeneID:18769956	CRG1	Probable S-adenosylmethionine-dependent methyltransferase CRG1	GO:0003729,GO:0005737,GO:0008168,GO:0008757,GO:0055088	mRNA binding|cytoplasm|methyltransferase activity|S-adenosylmethionine-dependent methyltransferase activity|lipid homeostasis
LOC18769963	8108.93	3085.74	13132.1	4.25667	2.08972	0	0	Up	268.994	266.706	286.074	73.6433	72.1093	76.7658	GeneID:18769963
LOC18770162	1063.52	135.66	1991.38	14.6934	3.87709	0	0	Up	21.3094	20.8686	21.2745	1.65572	1.54334	1.78245	GeneID:18770162	HSP70	Heat shock 70 kDa protein	GO:0005524,GO:0005737,GO:0006986,GO:0016887,GO:0031072,GO:0034605,GO:0034620,GO:0042026,GO:0042623,GO:0044183,GO:0051082,GO:0051085,GO:0051787	ATP binding|cytoplasm|response to unfolded protein|ATPase activity|heat shock protein binding|cellular response to heat|cellular response to unfolded protein|protein refolding|ATPase activity, coupled|protein binding involved in protein folding|unfolded protein binding|chaperone cofactor-dependent protein refolding|misfolded protein binding	pper03040,pper04141,pper04144	Spliceosome|Protein processing in endoplasmic reticulum|Endocytosis
LOC18770210	5863.97	407.097	11320.8	27.8009	4.79706	0	0	Up	239.794	251.189	231.261	9.99188	9.98023	9.96292	GeneID:18770210	ACO1	1-aminocyclopropane-1-carboxylate oxidase 1	GO:0006952,GO:0009693,GO:0009815,GO:0031418,GO:0046872,GO:0051213,GO:0051365,GO:0071281,GO:0071398,GO:0071732	defense response|ethylene biosynthetic process|1-aminocyclopropane-1-carboxylate oxidase activity|L-ascorbic acid binding|metal ion binding|dioxygenase activity|cellular response to potassium ion starvation|cellular response to iron ion|cellular response to fatty acid|cellular response to nitric oxide	pper00270	Cysteine and methionine metabolism
LOC18770251	8594.9	777.651	16412.1	21.0978	4.39902	0	0	Up	489.505	454.268	503.219	25.7818	27.8426	25.3743	GeneID:18770251	MBF1C	Multiprotein-bridging factor 1c	GO:0003700,GO:0003713,GO:0005730,GO:0005737,GO:0009408,GO:0009414,GO:0009737,GO:0009873,GO:0043565,GO:0045893	DNA-binding transcription factor activity|transcription coactivator activity|nucleolus|cytoplasm|response to heat|response to water deprivation|response to abscisic acid|ethylene-activated signaling pathway|sequence-specific DNA binding|positive regulation of transcription, DNA-templated
LOC18770262	127334	50352.3	204316	4.05769	2.02066	0	0	Up	1571.94	1590.9	1606.77	450.202	448.303	456.127	GeneID:18770262	SS	Sucrose synthase	GO:0005985,GO:0009877,GO:0016157	sucrose metabolic process|nodulation|sucrose synthase activity	pper00500	Starch and sucrose metabolism
LOC18770357	13122	7599.31	18644.7	2.453	1.29455	0	0	Up	206.84	207.483	200.242	95.6119	98.1734	94.8984	GeneID:18770357		Putative clathrin assembly protein At5g35200	GO:0005545,GO:0005794,GO:0005886,GO:0005905,GO:0006897,GO:0030136,GO:0030276,GO:0048268	1-phosphatidylinositol binding|Golgi apparatus|plasma membrane|clathrin-coated pit|endocytosis|clathrin-coated vesicle|clathrin binding|clathrin coat assembly
LOC18770566	12713.5	7656.97	17770	2.32045	1.2144	0	0	Up	287.757	292.869	292	146.923	143.398	143.011	GeneID:18770566	CBR1	NADH--cytochrome b5 reductase 1	GO:0004128,GO:0005741,GO:0005783,GO:0005886,GO:0009505,GO:0016021,GO:0022900	cytochrome-b5 reductase activity, acting on NAD(P)H|mitochondrial outer membrane|endoplasmic reticulum|plasma membrane|plant-type cell wall|integral component of membrane|electron transport chain	pper00520	Amino sugar and nucleotide sugar metabolism
LOC18770673	44739.5	10872.8	78606.2	7.22962	2.85392	0	0	Up	908.904	925.195	901.118	144.968	143.178	147.887	GeneID:18770673		Pyruvate kinase 1, cytosolic	GO:0000287,GO:0004743,GO:0005524,GO:0005737,GO:0005829,GO:0006096,GO:0016301,GO:0030955,GO:0032869	magnesium ion binding|pyruvate kinase activity|ATP binding|cytoplasm|cytosol|glycolytic process|kinase activity|potassium ion binding|cellular response to insulin stimulus	pper00010,pper00620	Glycolysis / Gluconeogenesis|Pyruvate metabolism
LOC18770766	9654.59	4138.98	15170.2	3.66622	1.8743	0	0	Up	238.789	231.887	233.428	74.2603	71.2366	75.8869	GeneID:18770766	SLC1	Protein DMR6-LIKE OXYGENASE 1	GO:0002229,GO:0002239,GO:0009617,GO:0009620,GO:0009751,GO:0010150,GO:0046244,GO:0046872,GO:0051213	defense response to oomycetes|response to oomycetes|response to bacterium|response to fungus|response to salicylic acid|leaf senescence|salicylic acid catabolic process|metal ion binding|dioxygenase activity
LOC18770812	8444.94	4993.75	11896.1	2.38237	1.2524	0	0	Up	107.239	106.554	108.875	52.5112	51.3104	52.2708	GeneID:18770812	RFS6	Probable galactinol--sucrose galactosyltransferase 6	GO:0010325,GO:0047274	raffinose family oligosaccharide biosynthetic process|galactinol-sucrose galactosyltransferase activity	pper00052	Galactose metabolism
LOC18770835	28639.2	17648.3	39630	2.24521	1.16685	0	0	Up	573.989	585.106	575.195	297.564	298.424	294.099	GeneID:18770835	PSAT1	Phosphoserine aminotransferase 1, chloroplastic	GO:0004648,GO:0006564,GO:0009507,GO:0009536,GO:0009570,GO:0009735	O-phospho-L-serine:2-oxoglutarate aminotransferase activity|L-serine biosynthetic process|chloroplast|plastid|chloroplast stroma|response to cytokinin	pper00260,pper00270,pper00750	Glycine, serine and threonine metabolism|Cysteine and methionine metabolism|Vitamin B6 metabolism
LOC18771060	3930.99	1087.91	6774.07	6.22278	2.63756	0	0	Up	139.271	142.471	134.735	24.5247	27.0939	25.4711	GeneID:18771060	FLZ14	FCS-Like Zinc finger 14	GO:0005634,GO:0005737,GO:0009744,GO:0009749,GO:0042594,GO:0046872,GO:1905582	nucleus|cytoplasm|response to sucrose|response to glucose|response to starvation|metal ion binding|response to mannose
LOC18771128	12180.1	1719.72	22640.5	13.1624	3.71835	0	0	Up	254.529	264.412	242.793	21.0065	23.4637	22.2196	GeneID:18771128
LOC18771153	66065.6	31766.8	100364	3.15948	1.65969	0	0	Up	1701.53	1689.54	1691.99	619.751	611.042	623.311	GeneID:18771153	FBA1	Fructose-bisphosphate aldolase 1, cytoplasmic	GO:0004332,GO:0005737,GO:0005829,GO:0006094,GO:0006096,GO:0048364	fructose-bisphosphate aldolase activity|cytoplasm|cytosol|gluconeogenesis|glycolytic process|root development	pper00010,pper00030,pper00051,pper00710	Glycolysis / Gluconeogenesis|Pentose phosphate pathway|Fructose and mannose metabolism|Carbon fixation in photosynthetic organisms
LOC18771249	11108.9	6132.2	16085.6	2.62279	1.3911	0	0	Up	166.693	168.68	163.663	72.7894	72.6037	73.8627	GeneID:18771249
LOC18771289	18331.5	1350.97	35312	26.1485	4.70865	0	0	Up	562.265	560.303	557.195	24.9865	23.7776	25.2976	GeneID:18771289	PCO2	Plant cysteine oxidase 2	GO:0001666,GO:0005634,GO:0005829,GO:0017172,GO:0018171,GO:0046872,GO:0070483	response to hypoxia|nucleus|cytosol|cysteine dioxygenase activity|peptidyl-cysteine oxidation|metal ion binding|detection of hypoxia
LOC18771977	33774.9	11922.1	55627.7	4.66555	2.22205	0	0	Up	636.618	634.224	629.337	156.89	157.772	154.665	GeneID:18771977		Pyruvate kinase, cytosolic isozyme	GO:0000287,GO:0004743,GO:0005524,GO:0005737,GO:0016301,GO:0030955	magnesium ion binding|pyruvate kinase activity|ATP binding|cytoplasm|kinase activity|potassium ion binding	pper00010,pper00620	Glycolysis / Gluconeogenesis|Pyruvate metabolism
LOC18772001	3618.61	651.497	6585.73	10.1076	3.33737	0	0	Up	142.446	141.074	142.176	17.2938	16.1982	15.0361	GeneID:18772001	APX2	L-ascorbate peroxidase 2, cytosolic	GO:0000302,GO:0004601,GO:0005829,GO:0006979,GO:0009507,GO:0016688,GO:0020037,GO:0034599,GO:0042744,GO:0046872	response to reactive oxygen species|peroxidase activity|cytosol|response to oxidative stress|chloroplast|L-ascorbate peroxidase activity|heme binding|cellular response to oxidative stress|hydrogen peroxide catabolic process|metal ion binding	pper00053,pper00480	Ascorbate and aldarate metabolism|Glutathione metabolism
LOC18772142	9322.05	6196.65	12447.5	2.00903	1.0065	0	0	Up	203.996	197.025	207.09	114.592	118.013	116.247	GeneID:18772142	PDX13	Pyridoxal 5'-phosphate synthase subunit PDX1.3	GO:0005829,GO:0005886,GO:0006520,GO:0006979,GO:0006982,GO:0008615,GO:0009651,GO:0010224,GO:0010335,GO:0012505,GO:0015994,GO:0016843,GO:0036381,GO:0042538,GO:0042803,GO:0042823,GO:0046982	cytosol|plasma membrane|cellular amino acid metabolic process|response to oxidative stress|response to lipid hydroperoxide|pyridoxine biosynthetic process|response to salt stress|response to UV-B|response to non-ionic osmotic stress|endomembrane system|chlorophyll metabolic process|amine-lyase activity|pyridoxal 5'-phosphate synthase (glutamine hydrolysing) activity|hyperosmotic salinity response…	pper00750	Vitamin B6 metabolism
LOC18772174	10212.4	5929.45	14495.3	2.44372	1.28908	0	0	Up	123.632	128.873	121.128	57.7931	60.2403	58.1237	GeneID:18772174	FTSH10	ATP-dependent zinc metalloprotease FTSH 10, mitochondrial	GO:0004222,GO:0005524,GO:0005739,GO:0005743,GO:0008053,GO:0008270,GO:0009535,GO:0009536,GO:0016021,GO:0034982,GO:0042407	metalloendopeptidase activity|ATP binding|mitochondrion|mitochondrial inner membrane|mitochondrial fusion|zinc ion binding|chloroplast thylakoid membrane|plastid|integral component of membrane|mitochondrial protein processing|cristae formation
LOC18772209	6768.83	4366.32	9171.35	2.10051	1.07074	0	0	Up	86.3382	85.6593	88.0476	47.5258	47.6003	47.5438	GeneID:18772209	PUB16	U-box domain-containing protein 16	GO:0004842,GO:0005634,GO:0005737,GO:0010200	ubiquitin-protein transferase activity|nucleus|cytoplasm|response to chitin
LOC18772275	22145.9	12557.1	31734.7	2.52681	1.33732	0	0	Up	479.13	492.996	491.563	222.355	222.501	222.624	GeneID:18772275	HIPP06	Heavy metal-associated isoprenylated plant protein 6	GO:0005886,GO:0030001,GO:0046872	plasma membrane|metal ion transport|metal ion binding
LOC18772304	13806.7	7812.97	19800.3	2.53477	1.34186	0	0	Up	242.098	236.072	252.976	111.814	108.573	112.061	GeneID:18772304	LAC7	Laccase-7	GO:0005507,GO:0016722,GO:0046274,GO:0048046,GO:0052716	copper ion binding|oxidoreductase activity, oxidizing metal ions|lignin catabolic process|apoplast|hydroquinone:oxygen oxidoreductase activity
LOC18772358	1925.63	635.915	3215.34	5.05598	2.33799	0	0	Up	41.4082	40.3844	43.7279	9.26478	9.86059	9.48086	GeneID:18772358	MAPKKK18	Mitogen-activated protein kinase kinase kinase 18	GO:0004672,GO:0004674,GO:0004709,GO:0005524,GO:0005634,GO:0005737,GO:0006970,GO:0009737,GO:0009738,GO:0009789,GO:0023014,GO:0031098,GO:0032147,GO:0046777,GO:1900057,GO:1902457,GO:2000038	protein kinase activity|protein serine/threonine kinase activity|MAP kinase kinase kinase activity|ATP binding|nucleus|cytoplasm|response to osmotic stress|response to abscisic acid|abscisic acid-activated signaling pathway|positive regulation of abscisic acid-activated signaling pathway|signal transduction by protein phosphorylation|stress-activated protein kinase signaling cascade|activation of…
LOC18772407	16717.7	10291.3	23144	2.24864	1.16905	0	0	Up	152.783	152.635	153.754	79.5859	79.9287	75.7803	GeneID:18772407	HSL2	LRR receptor-like serine/threonine-protein kinase HSL2	GO:0004672,GO:0004674,GO:0005524,GO:0005886,GO:0009506,GO:0010102,GO:0010468,GO:0016021,GO:0046777,GO:0050829,GO:0060866	protein kinase activity|protein serine/threonine kinase activity|ATP binding|plasma membrane|plasmodesma|lateral root morphogenesis|regulation of gene expression|integral component of membrane|protein autophosphorylation|defense response to Gram-negative bacterium|leaf abscission
LOC18772584	34401.9	14545.7	54258	3.72974	1.89908	0	0	Up	548.215	567.811	537.524	170.496	169.808	170.612	GeneID:18772584	PGM1	2,3-bisphosphoglycerate-independent phosphoglycerate mutase	GO:0004619,GO:0005737,GO:0006007,GO:0006096,GO:0030145	phosphoglycerate mutase activity|cytoplasm|glucose catabolic process|glycolytic process|manganese ion binding	pper00010,pper00260	Glycolysis / Gluconeogenesis|Glycine, serine and threonine metabolism
LOC18772660	3246.7	342.968	6150.43	17.9267	4.16404	0	0	Up	196.86	186.527	198.85	11.3329	13.2451	12.8358	GeneID:18772660	ATJ11	Chaperone protein dnaJ 11, chloroplastic	GO:0005634,GO:0009507,GO:0009536,GO:0009570	nucleus|chloroplast|plastid|chloroplast stroma
LOC18772816	3206.89	1492.98	4920.8	3.29423	1.71994	0	0	Up	64.8467	67.3987	64.9905	23.7578	23.6504	21.5589	GeneID:18772816	DSP3	Tyrosine-protein phosphatase DSP3	GO:0004725,GO:0005634,GO:0005737,GO:0016791	protein tyrosine phosphatase activity|nucleus|cytoplasm|phosphatase activity
LOC18773176	3436.53	1773.12	5099.95	2.87761	1.52487	0	0	Up	49.2639	46.0622	48.0327	19.1353	19.0222	19.2762	GeneID:18773176	EVN	Dolichol kinase EVAN	GO:0004168,GO:0005783,GO:0006486,GO:0009555,GO:0010483,GO:0030176,GO:0043048	dolichol kinase activity|endoplasmic reticulum|protein glycosylation|pollen development|pollen tube reception|integral component of endoplasmic reticulum membrane|dolichyl monophosphate biosynthetic process	pper00510	N-Glycan biosynthesis
LOC18773345	3734.2	1296.3	6172.1	4.75994	2.25094	0	0	Up	91.6759	92.4808	88.0221	22.1428	22.222	21.5169	GeneID:18773345	BHLH93	Transcription factor bHLH93	GO:0003677,GO:0003700,GO:0005634,GO:0007275,GO:0010371,GO:0045487,GO:0046983	DNA binding|DNA-binding transcription factor activity|nucleus|multicellular organism development|regulation of gibberellin biosynthetic process|gibberellin catabolic process|protein dimerization activity
LOC18773443	24564.9	16212.2	32917.6	2.03038	1.02175	0	0	Up	591.691	586.316	587.707	339.835	334.626	327.706	GeneID:18773443	PER51	Peroxidase 51	GO:0004601,GO:0005576,GO:0006979,GO:0009651,GO:0020037,GO:0042744,GO:0046872	peroxidase activity|extracellular region|response to oxidative stress|response to salt stress|heme binding|hydrogen peroxide catabolic process|metal ion binding	pper00940	Phenylpropanoid biosynthesis
LOC18773448	1571.02	409.624	2732.41	6.66597	2.73682	0	0	Up	87.5241	100.213	91.4342	15.7523	15.8473	16.6446	GeneID:18773448	PIK-1	Disease resistance protein Pik-1	GO:0005524,GO:0009626,GO:0009870,GO:0042742,GO:0043531	ATP binding|plant-type hypersensitive response|defense response signaling pathway, resistance gene-dependent|defense response to bacterium|ADP binding
LOC18773462	7273.49	181.214	14365.8	79.2625	6.30857	0	0	Up	183.396	177.487	181.681	3.02329	2.6296	2.23304	GeneID:18773462	RCA1	Ribulose bisphosphate carboxylase/oxygenase activase 1, chloroplastic	GO:0005524,GO:0009570	ATP binding|chloroplast stroma
LOC18773997	6656.92	1535.99	11777.8	7.66698	2.93866	0	0	Up	96.7715	97.7455	96.8811	14.6726	14.5727	14.5507	GeneID:18773997	OPT1	Oligopeptide transporter 1	GO:0005887,GO:0015031,GO:0016020,GO:0035673	integral component of plasma membrane|protein transport|membrane|oligopeptide transmembrane transporter activity
LOC18774177	3424.78	1217.63	5631.94	4.62641	2.20989	0	0	Up	113.529	113.336	119.729	28.8231	28.0064	29.5229	GeneID:18774177	UBC1	Ubiquitin-conjugating enzyme E2 1	GO:0000209,GO:0004842,GO:0005524,GO:0006281,GO:0006511,GO:0010228,GO:0033523,GO:0043161,GO:0061631	protein polyubiquitination|ubiquitin-protein transferase activity|ATP binding|DNA repair|ubiquitin-dependent protein catabolic process|vegetative to reproductive phase transition of meristem|histone H2B ubiquitination|proteasome-mediated ubiquitin-dependent protein catabolic process|ubiquitin conjugating enzyme activity	pper04120	Ubiquitin mediated proteolysis
LOC18774302	1846.6	692.496	3000.71	4.33205	2.11505	0	0	Up	35.714	35.289	35.256	9.32495	9.71964	9.21526	GeneID:18774302
LOC18774339	2823.19	742.338	4904.04	6.60557	2.72368	0	0	Up	69.341	73.7723	72.2468	13.678	11.981	11.9114	GeneID:18774339	P4H9	Probable prolyl 4-hydroxylase 9	GO:0004656,GO:0005506,GO:0005783,GO:0005789,GO:0005794,GO:0016021,GO:0018401,GO:0031418	procollagen-proline 4-dioxygenase activity|iron ion binding|endoplasmic reticulum|endoplasmic reticulum membrane|Golgi apparatus|integral component of membrane|peptidyl-proline hydroxylation to 4-hydroxy-L-proline|L-ascorbic acid binding	pper00330	Arginine and proline metabolism
LOC18774373	21691	13586.7	29795.4	2.19286	1.13282	0	0	Up	480.242	482.254	482.561	257.562	251.562	250.265	GeneID:18774373
LOC18774378	2653.52	1039.14	4267.91	4.10521	2.03746	0	0	Up	48.0878	47.2709	46.3934	12.9912	14.1998	12.5829	GeneID:18774378	IQM2	IQ domain-containing protein IQM2	GO:0005634,GO:0005737	nucleus|cytoplasm
LOC18774673	4835.71	2673.31	6998.11	2.6166	1.38769	0	0	Up	65.6027	68.0487	67.5948	29.4343	30.2978	28.8671	GeneID:18774673	GRDP1	Glycine-rich domain-containing protein 1	GO:0005886,GO:0009738,GO:0009787,GO:0071470	plasma membrane|abscisic acid-activated signaling pathway|regulation of abscisic acid-activated signaling pathway|cellular response to osmotic stress
LOC18774833	8210.94	613.283	15808.6	25.7654	4.68736	0	0	Up	125.254	122.69	121.448	5.37377	5.72195	5.41894	GeneID:18774833	RBOHB	Respiratory burst oxidase homolog protein B	GO:0004601,GO:0005509,GO:0005886,GO:0016021,GO:0016174	peroxidase activity|calcium ion binding|plasma membrane|integral component of membrane|NAD(P)H oxidase activity	pper04016,pper04626	MAPK signaling pathway - plant|Plant-pathogen interaction
LOC18774983	41339.6	23883.6	58795.6	2.46145	1.29951	0	0	Up	491.514	508.04	487.169	233.041	231.9	231.105	GeneID:18774983	LOX1.5	Probable linoleate 9S-lipoxygenase 5	GO:0005737,GO:0016702,GO:0031408,GO:0046872	cytoplasm|oxidoreductase activity, acting on single donors with incorporation of molecular oxygen, incorporation of two atoms of oxygen|oxylipin biosynthetic process|metal ion binding	pper00591	Linoleic acid metabolism
LOC18775031	74946.4	5472.93	144420	26.3862	4.72171	0	0	Up	1345.07	1357.11	1340.09	59.409	58.9864	58.1444	GeneID:18775031	PDC4	Pyruvate decarboxylase 4	GO:0000287,GO:0004737,GO:0005622,GO:0005829,GO:0016831,GO:0030976	magnesium ion binding|pyruvate decarboxylase activity|intracellular|cytosol|carboxy-lyase activity|thiamine pyrophosphate binding	pper00010	Glycolysis / Gluconeogenesis
LOC18775034	11356.6	7297.59	15415.6	2.11221	1.07876	0	0	Up	133.033	134.201	129.871	72.994	71.1083	72.5496	GeneID:18775034	WNK4	Probable serine/threonine-protein kinase WNK4	GO:0004672,GO:0004674,GO:0005524,GO:0005634,GO:0005737,GO:0006468,GO:0035556,GO:0046777	protein kinase activity|protein serine/threonine kinase activity|ATP binding|nucleus|cytoplasm|protein phosphorylation|intracellular signal transduction|protein autophosphorylation
LOC18775047	3949.02	1850.36	6047.68	3.26868	1.70871	0	0	Up	200.362	203.856	197.27	71.1727	67.1143	73.8136	GeneID:18775047	PP2A1	Protein PHLOEM PROTEIN 2-LIKE A1	GO:0009625,GO:0030246,GO:0043394	response to insect|carbohydrate binding|proteoglycan binding
LOC18775056	8617.47	5357.34	11877.6	2.21635	1.14818	0	0	Up	96.5447	101.375	100.905	52.4742	51.8625	51.0001	GeneID:18775056	LOX1.5	Probable linoleate 9S-lipoxygenase 5	GO:0005737,GO:0016702,GO:0031408,GO:0046872	cytoplasm|oxidoreductase activity, acting on single donors with incorporation of molecular oxygen, incorporation of two atoms of oxygen|oxylipin biosynthetic process|metal ion binding	pper00591	Linoleic acid metabolism
LOC18775279	24830.7	2681.4	46979.9	17.5207	4.13099	0	0	Up	1523.69	1549.9	1561.95	97.8027	101.331	105.787	GeneID:18775279	PHOS32	Universal stress protein A-like protein	GO:0005886,GO:0016208	plasma membrane|AMP binding
LOC18775359	11485.3	4887.61	18083	3.69887	1.88708	0	0	Up	482.615	491.59	492.882	155.309	155.885	145.785	GeneID:18775359
LOC18775377	9555.29	5140.77	13969.8	2.71785	1.44246	0	0	Up	511.449	490.348	493.72	201.499	211.224	221.499	GeneID:18775377
LOC18775757	7521.22	3603.86	11438.6	3.1734	1.66603	0	0	Up	94.4552	96.7088	97.0148	34.7914	34.78	35.066	GeneID:18775757	APRR2	Two-component response regulator-like APRR2	GO:0000160,GO:0003700,GO:0005634,GO:0044212,GO:0045893	phosphorelay signal transduction system|DNA-binding transcription factor activity|nucleus|transcription regulatory region DNA binding|positive regulation of transcription, DNA-templated
LOC18775901	3558.12	1509.69	5606.55	3.7147	1.89324	0	0	Up	84.876	84.0057	85.7774	26.7602	25.4229	26.8404	GeneID:18775901	P2A12	F-box protein PP2-A12	GO:0030246	carbohydrate binding
LOC18776040	9537.85	5549.98	13525.7	2.43692	1.28506	0	0	Up	225.262	225.989	237.552	105.473	110.397	109.839	GeneID:18776040	MKK9	Mitogen-activated protein kinase kinase 9	GO:0000187,GO:0004674,GO:0004708,GO:0005524,GO:0005634,GO:0005737,GO:0009611,GO:0009620,GO:0009651,GO:0009693,GO:0009873,GO:0010120,GO:0010150,GO:0023014,GO:0030295,GO:0031098,GO:0032147,GO:0045893,GO:0046777	activation of MAPK activity|protein serine/threonine kinase activity|MAP kinase kinase activity|ATP binding|nucleus|cytoplasm|response to wounding|response to fungus|response to salt stress|ethylene biosynthetic process|ethylene-activated signaling pathway|camalexin biosynthetic process|leaf senescence|signal transduction by protein phosphorylation|protein kinase activator activity|stress-activat…	pper04016	MAPK signaling pathway - plant
LOC18776213	6759.22	3255.72	10262.7	3.15085	1.65574	0	0	Up	274.188	286.493	264.647	100.366	103.16	98.248	GeneID:18776213	CP12-3	Calvin cycle protein CP12-3, chloroplastic	GO:0005507,GO:0009507,GO:0016151,GO:0019253,GO:0032991,GO:0034605,GO:0071454,GO:0080153	copper ion binding|chloroplast|nickel cation binding|reductive pentose-phosphate cycle|protein-containing complex|cellular response to heat|cellular response to anoxia|negative regulation of reductive pentose-phosphate cycle
LOC18776271	4658.45	2199.29	7117.62	3.23571	1.69408	0	0	Up	81.5877	81.9918	80.8934	29.4991	29.2082	28.3485	GeneID:18776271	PIRL4	Plant intracellular Ras-group-related LRR protein 4	GO:0005886	plasma membrane
LOC18776365	7967.11	4178.61	11755.6	2.81342	1.49233	0	0	Up	202.86	201.866	197.186	81.8726	80.313	84.3919	GeneID:18776365		Thioredoxin-like 1-2, chloroplastic	GO:0009507,GO:0045454,GO:0055114	chloroplast|cell redox homeostasis|oxidation-reduction process
LOC18776406	2845.57	1278.12	4413.02	3.45392	1.78824	0	0	Up	71.6229	69.6704	73.4545	23.1154	23.4053	25.1531	GeneID:18776406		L-lactate dehydrogenase A	GO:0004459,GO:0005737,GO:0005975,GO:0019752	L-lactate dehydrogenase activity|cytoplasm|carbohydrate metabolic process|carboxylic acid metabolic process	pper00010,pper00270,pper00620,pper00640	Glycolysis / Gluconeogenesis|Cysteine and methionine metabolism|Pyruvate metabolism|Propanoate metabolism
LOC18776490	6141.32	1355.71	10926.9	8.06475	3.01163	0	0	Up	292.152	280.095	281.73	42.9152	38.0643	41.1177	GeneID:18776490	mpo1	Uncharacterized endoplasmic reticulum membrane protein C16E8.02	GO:0005783,GO:0030176,GO:0046521	endoplasmic reticulum|integral component of endoplasmic reticulum membrane|sphingoid catabolic process
LOC18776509	7795.93	2341.6	13250.3	5.65856	2.50044	0	0	Up	87.6439	88.3264	87.8902	17.4661	17.7444	18.5296	GeneID:18776509
LOC18776583	2491.78	1030.85	3952.72	3.83524	1.93932	0	0	Up	78.0119	75.7917	76.8541	22.7622	22.9451	23.6147	GeneID:18776583	MPT2	Mitochondrial phosphate carrier protein 2, mitochondrial	GO:0005315,GO:0009651,GO:0031305,GO:0035435	inorganic phosphate transmembrane transporter activity|response to salt stress|integral component of mitochondrial inner membrane|phosphate ion transmembrane transport
LOC18776649	7098.24	3427.56	10768.9	3.14077	1.65112	0	0	Up	121.94	126.892	122.403	45.9985	45.5287	44.6518	GeneID:18776649	CYP707A2	Abscisic acid 8'-hydroxylase CYP707A2	GO:0004497,GO:0005506,GO:0009687,GO:0016125,GO:0016705,GO:0020037,GO:0055114	monooxygenase activity|iron ion binding|abscisic acid metabolic process|sterol metabolic process|oxidoreductase activity, acting on paired donors, with incorporation or reduction of molecular oxygen|heme binding|oxidation-reduction process	pper00906	Carotenoid biosynthesis
LOC18776689	3932.35	1094.9	6769.79	6.18094	2.62783	0	0	Up	145.135	151.146	154.212	26.8232	28.4729	28.6745	GeneID:18776689
LOC18776707	17301.3	4961.88	29640.8	5.97493	2.57892	0	0	Up	434.919	438.874	449.892	85.799	80.8152	88.7496	GeneID:18776707	KING1	SNF1-related protein kinase regulatory subunit gamma-1	GO:0005524,GO:0005975,GO:0006633,GO:0009505,GO:0019887,GO:0042128	ATP binding|carbohydrate metabolic process|fatty acid biosynthetic process|plant-type cell wall|protein kinase regulator activity|nitrate assimilation
LOC18776994	2838.66	782.587	4894.74	6.25366	2.6447	0	0	Up	59.1112	58.2887	60.248	11.2135	11.1212	10.3954	GeneID:18776994		F-box/kelch-repeat protein At1g74510	GO:0005634	nucleus
LOC18777019	2843.65	1044.61	4642.68	4.44324	2.15161	0	0	Up	115.756	111.317	115.963	29.7799	31.5617	27.5975	GeneID:18777019	GLP5A	Germin-like protein subfamily 1 member 20	GO:0005618,GO:0030145,GO:0031012,GO:0045735,GO:0048046,GO:0055114	cell wall|manganese ion binding|extracellular matrix|nutrient reservoir activity|apoplast|oxidation-reduction process
LOC18777156	2754.53	266.71	5242.35	19.6711	4.29801	0	0	Up	74.2269	83.9112	78.1897	4.81283	4.04961	4.99697	GeneID:18777156
LOC18777166	16361.6	9623.87	23099.4	2.39962	1.26281	0	0	Up	490.429	506.282	492.409	238.971	239.848	236.209	GeneID:18777166	SALR	Salutaridine reductase	GO:0009820,GO:0047037	alkaloid metabolic process|salutaridine reductase (NADPH) activity	pper00902	Monoterpenoid biosynthesis
LOC18777257	12326.1	467.454	24184.7	51.7165	5.69255	0	0	Up	278.509	281.185	280.305	5.96349	6.40246	6.34566	GeneID:18777257	SRO5	Probable inactive poly [ADP-ribose] polymerase SRO5	GO:0003950,GO:0005739,GO:0007275,GO:0009651,GO:0016363,GO:0072593	NAD+ ADP-ribosyltransferase activity|mitochondrion|multicellular organism development|response to salt stress|nuclear matrix|reactive oxygen species metabolic process
LOC18777259	21773.5	8652.48	34894.5	4.03212	2.01154	0	0	Up	355.348	358.958	351.817	100.702	103.679	100.283	GeneID:18777259	PFP-ALPHA	Pyrophosphate--fructose 6-phosphate 1-phosphotransferase subunit alpha	GO:0003872,GO:0005524,GO:0005737,GO:0046872,GO:0047334	6-phosphofructokinase activity|ATP binding|cytoplasm|metal ion binding|diphosphate-fructose-6-phosphate 1-phosphotransferase activity	pper00010,pper00030,pper00051	Glycolysis / Gluconeogenesis|Pentose phosphate pathway|Fructose and mannose metabolism
LOC18777511	3277.1	1009.17	5545.03	5.4969	2.45862	0	0	Up	153.413	151.448	145.992	33.7163	29.2924	31.5527	GeneID:18777511	CML38	Calcium-binding protein CML37	GO:0005509,GO:0005634,GO:0005737,GO:0010193,GO:0019722	calcium ion binding|nucleus|cytoplasm|response to ozone|calcium-mediated signaling	pper04626	Plant-pathogen interaction
LOC18777548	31950.5	3001.47	60899.5	20.2927	4.34289	0	0	Up	818.708	810.08	829.696	47.6239	45.842	46.1662	GeneID:18777548		Flavin-containing monooxygenase FMO GS-OX-like 4	GO:0004497,GO:0004499,GO:0005773,GO:0050660,GO:0050661	monooxygenase activity|N,N-dimethylaniline monooxygenase activity|vacuole|flavin adenine dinucleotide binding|NADP binding
LOC18777718	5443.76	2693.64	8193.88	3.04057	1.60434	0	0	Up	42.5704	44.3534	43.3259	15.545	17.133	16.6719	GeneID:18777718	BIP131	Proton pump-interactor BIP131	GO:0005783,GO:0005886,GO:0010155,GO:0016021	endoplasmic reticulum|plasma membrane|regulation of proton transport|integral component of membrane
LOC18777774	5676.66	844.889	10508.4	12.4321	3.636	0	0	Up	232.93	238.613	235.95	21.0633	22.4439	22.0509	GeneID:18777774	FLZ2	FCS-Like Zinc finger 2	GO:0009744,GO:0009749,GO:0019900,GO:0042594,GO:0046872,GO:1905582	response to sucrose|response to glucose|kinase binding|response to starvation|metal ion binding|response to mannose
LOC18777997	8772.18	4481.2	13063.2	2.91405	1.54303	0	0	Up	269.59	289.259	268.151	108.735	108.452	109.806	GeneID:18777997
LOC18778041	8246.7	917.93	15575.5	16.9728	4.08515	0	0	Up	213.937	204.923	210.279	14.3658	14.0888	14.2721	GeneID:18778041		Phosphoribulokinase, chloroplastic	GO:0005524,GO:0008974,GO:0009507,GO:0019253	ATP binding|phosphoribulokinase activity|chloroplast|reductive pentose-phosphate cycle	pper00710	Carbon fixation in photosynthetic organisms
LOC18778167	4814.53	2649.8	6979.25	2.63455	1.39756	0	0	Up	96.7606	93.0776	97.6989	42.7705	41.7926	41.2339	GeneID:18778167	TBL39	Protein trichome birefringence-like 39	GO:0005773,GO:0005794,GO:0009506,GO:0016021,GO:0016413	vacuole|Golgi apparatus|plasmodesma|integral component of membrane|O-acetyltransferase activity
LOC18778295	62635.3	38219.4	87051.2	2.2777	1.18758	0	0	Up	1692.24	1662.7	1708.99	837.588	862.379	862.155	GeneID:18778295	2-ODD	Probable 2-oxoglutarate-dependent dioxygenase AOP1 (Fragment)	GO:0046872,GO:0051213	metal ion binding|dioxygenase activity
LOC18778329	6781.22	610.839	12951.6	21.2154	4.40704	0	0	Up	508.583	504.567	504.306	27.521	26.1686	28.7894	GeneID:18778329		Cysteine proteinase inhibitor 1	GO:0004869,GO:0005576,GO:0006952	cysteine-type endopeptidase inhibitor activity|extracellular region|defense response
LOC18778393	16530.7	7491.31	25570.1	3.41363	1.77131	0	0	Up	409.526	396.325	402.066	137.727	136.029	134.051	GeneID:18778393		EP1-like glycoprotein 3	GO:0005618,GO:0005774,GO:0005794,GO:0005829,GO:0009505,GO:0030246,GO:0048046	cell wall|vacuolar membrane|Golgi apparatus|cytosol|plant-type cell wall|carbohydrate binding|apoplast
LOC18778474	12831.4	7167.72	18495	2.57988	1.3673	0	0	Up	300.321	307.855	294.642	139.062	133.733	130.448	GeneID:18778474	PCR7	Protein PLANT CADMIUM RESISTANCE 7	GO:0016021	integral component of membrane
LOC18778496	5780.6	90.5523	11470.7	126.556	6.98363	0	0	Up	133.444	133.787	132.858	1.3104	1.26712	1.06207	GeneID:18778496
LOC18778604	18610.5	9741.33	27479.6	2.82079	1.4961	0	0	Up	350.321	346.992	343.642	141.119	142.471	141.675	GeneID:18778604		Berberine bridge enzyme-like 17	GO:0005576,GO:0005618,GO:0016491,GO:0071949	extracellular region|cell wall|oxidoreductase activity|FAD binding
LOC18778686	10801.4	731.415	20871.3	28.522	4.834	0	0	Up	339.522	352.441	343.854	13.5055	15.3426	12.9864	GeneID:18778686		Putative uncharacterized hydrolase C7D4.05	GO:0005634,GO:0005829,GO:0016791	nucleus|cytosol|phosphatase activity
LOC18778716	4074.81	1387.49	6762.13	4.87279	2.28475	0	0	Up	226.651	226.932	227.19	50.5832	54.7585	55.6423	GeneID:18778716	CXXS1	Thioredoxin-like protein CXXS1	GO:0003756,GO:0005829,GO:0006662,GO:0015035,GO:0045454	protein disulfide isomerase activity|cytosol|glycerol ether metabolic process|protein disulfide oxidoreductase activity|cell redox homeostasis
LOC18778816	13991.9	8363.3	19620.5	2.34544	1.22986	0	0	Up	451.511	469.459	431.71	221.737	223.399	219.426	GeneID:18778816		Probable glutathione S-transferase	GO:0004364,GO:0009734	glutathione transferase activity|auxin-activated signaling pathway	pper00480	Glutathione metabolism
LOC18778867	12882.9	8263.65	17502.1	2.11777	1.08254	0	0	Up	125.343	127.42	127.86	70.5019	68.1056	68.4996	GeneID:18778867	RAN1	Copper-transporting ATPase RAN1	GO:0005507,GO:0005524,GO:0005768,GO:0005794,GO:0005802,GO:0009723,GO:0009873,GO:0010119,GO:0016021,GO:0043682	copper ion binding|ATP binding|endosome|Golgi apparatus|trans-Golgi network|response to ethylene|ethylene-activated signaling pathway|regulation of stomatal movement|integral component of membrane|copper-transporting ATPase activity	pper04016	MAPK signaling pathway - plant
LOC18778873	6573.52	3780.47	9366.58	2.47751	1.30889	0	0	Up	172.946	171.48	179.163	83.2734	82.4099	77.8381	GeneID:18778873	RMA1H1	E3 ubiquitin-protein ligase RMA1H1	GO:0004842,GO:0005789,GO:0006970,GO:0009409,GO:0009414,GO:0009611,GO:0009723,GO:0016021,GO:0016567,GO:0043161,GO:0046872	ubiquitin-protein transferase activity|endoplasmic reticulum membrane|response to osmotic stress|response to cold|response to water deprivation|response to wounding|response to ethylene|integral component of membrane|protein ubiquitination|proteasome-mediated ubiquitin-dependent protein catabolic process|metal ion binding	pper04141	Protein processing in endoplasmic reticulum
LOC18779075	9713.58	808.493	18618.7	23.0449	4.52638	0	0	Up	633.424	636.299	614.82	33.0882	29.1115	32.112	GeneID:18779075
LOC18779184	3582.13	1762.05	5402.2	3.0646	1.6157	0	0	Up	37.4937	39.1835	39.4112	14.3137	14.7393	14.5862	GeneID:18779184	EIX1	Receptor-like protein EIX1	GO:0005886,GO:0016021,GO:0050832	plasma membrane|integral component of membrane|defense response to fungus
LOC18779199	63254.6	8448.4	118061	13.9749	3.80477	0	0	Up	1365.98	1372.4	1395.09	115.54	112.28	113.053	GeneID:18779199	PDC1	Pyruvate decarboxylase 1	GO:0000287,GO:0004737,GO:0030976	magnesium ion binding|pyruvate decarboxylase activity|thiamine pyrophosphate binding	pper00010	Glycolysis / Gluconeogenesis
LOC18779493	17080.3	1544.32	32616.2	21.124	4.40081	0	0	Up	389.477	389.059	384.725	21.2635	20.7068	21.5054	GeneID:18779493	AERO2	Endoplasmic reticulum oxidoreductin-2	GO:0003756,GO:0005789,GO:0015035,GO:0016671,GO:0034975	protein disulfide isomerase activity|endoplasmic reticulum membrane|protein disulfide oxidoreductase activity|oxidoreductase activity, acting on a sulfur group of donors, disulfide as acceptor|protein folding in endoplasmic reticulum	pper04141	Protein processing in endoplasmic reticulum
LOC18780066	22687.1	12308.8	33065.4	2.68583	1.42537	0	0	Up	317.686	329.594	319.255	139.408	137.804	137.464	GeneID:18780066	SIR	Sulfite reductase [ferredoxin], chloroplastic	GO:0003677,GO:0006275,GO:0006323,GO:0009570,GO:0019424,GO:0020037,GO:0042644,GO:0045892,GO:0046872,GO:0050311,GO:0051539	DNA binding|regulation of DNA replication|DNA packaging|chloroplast stroma|sulfide oxidation, using siroheme sulfite reductase|heme binding|chloroplast nucleoid|negative regulation of transcription, DNA-templated|metal ion binding|sulfite reductase (ferredoxin) activity|4 iron, 4 sulfur cluster binding	pper00920	Sulfur metabolism
LOC18780447	9067	5566.75	12567.3	2.25705	1.17444	0	0	Up	86.0596	88.924	88.4554	45.23	44.4172	44.8383	GeneID:18780447		Probable LRR receptor-like serine/threonine-protein kinase At1g07650
LOC18780598	16212.8	7792.69	24632.9	3.16103	1.66039	0	0	Up	379.198	369.058	380.988	136.872	140.116	134.679	GeneID:18780598		EP1-like glycoprotein 2	GO:0005618,GO:0005794,GO:0005886,GO:0009505,GO:0009506,GO:0009735,GO:0030246,GO:0048046	cell wall|Golgi apparatus|plasma membrane|plant-type cell wall|plasmodesma|response to cytokinin|carbohydrate binding|apoplast
LOC18780630	6033.78	3349.14	8718.41	2.60311	1.38024	0	0	Up	269.857	262.687	260.424	118.796	118.887	113.354	GeneID:18780630	TIF	Protein translation factor SUI1 homolog	GO:0003723,GO:0003743,GO:0006417	RNA binding|translation initiation factor activity|regulation of translation
LOC18780697	42744.6	15714	69775.1	4.44028	2.15065	0	0	Up	986.615	986.359	978.195	249.521	254.525	261.921	GeneID:18780697	PGK3	Phosphoglycerate kinase 3, cytosolic	GO:0002237,GO:0004618,GO:0004672,GO:0005524,GO:0005634,GO:0005774,GO:0005829,GO:0005886,GO:0006094,GO:0006096,GO:0009408,GO:0009416,GO:0009506,GO:0009570,GO:0009749,GO:0016020,GO:0043531,GO:0048046	response to molecule of bacterial origin|phosphoglycerate kinase activity|protein kinase activity|ATP binding|nucleus|vacuolar membrane|cytosol|plasma membrane|gluconeogenesis|glycolytic process|response to heat|response to light stimulus|plasmodesma|chloroplast stroma|response to glucose|membrane|ADP binding|apoplast	pper00010,pper00710	Glycolysis / Gluconeogenesis|Carbon fixation in photosynthetic organisms
LOC18781199	10534.4	6493.53	14575.2	2.24452	1.16641	0	0	Up	239.451	238.203	243.839	126.249	123.696	120.475	GeneID:18781199	GA2OX1	Gibberellin 2-beta-dioxygenase 1	GO:0009686,GO:0045543,GO:0046872	gibberellin biosynthetic process|gibberellin 2-beta-dioxygenase activity|metal ion binding	pper00904	Diterpenoid biosynthesis
LOC18781216	11083.5	6162.28	16004.7	2.59682	1.37675	0	0	Up	263.596	268.415	269.268	117.867	118.139	119.549	GeneID:18781216	PAR	Cinnamoyl-CoA reductase 1	GO:0005829,GO:0007623,GO:0009409,GO:0009809,GO:0016491,GO:0016616,GO:0016621,GO:0050662	cytosol|circadian rhythm|response to cold|lignin biosynthetic process|oxidoreductase activity|oxidoreductase activity, acting on the CH-OH group of donors, NAD or NADP as acceptor|cinnamoyl-CoA reductase activity|coenzyme binding
LOC18781515	4049.92	2059.26	6040.58	2.9331	1.55243	0	0	Up	71.3865	69.3824	65.5654	27.1298	27.4961	26.4386	GeneID:18781515
LOC18781613	4405.81	61.1888	8750.43	142.461	7.15443	0	0	Up	343	351.317	357.399	2.15224	3.55777	2.76611	GeneID:18781613
LOC18781655	13171.2	2601.13	23741.2	9.12458	3.18976	0	0	Up	376.504	375.509	388.321	45.9374	50.0514	47.9901	GeneID:18781655	LBD41	LOB domain-containing protein 41	GO:0006355	regulation of transcription, DNA-templated
LOC18781674	13519.7	7409.06	19630.2	2.64886	1.40537	0	0	Up	119.034	121.375	121.082	50.6863	54.022	52.5338	GeneID:18781674	VIP1	Inositol hexakisphosphate and diphosphoinositol-pentakisphosphate kinase VIP1	GO:0000828,GO:0000829,GO:0000832,GO:0005524,GO:0005829,GO:0005886,GO:0006020,GO:0009817,GO:0009861,GO:0032958,GO:0033857,GO:0052723,GO:0052724,GO:0102092,GO:1900367,GO:1904966,GO:1905036	inositol hexakisphosphate kinase activity|inositol heptakisphosphate kinase activity|inositol hexakisphosphate 5-kinase activity|ATP binding|cytosol|plasma membrane|inositol metabolic process|defense response to fungus, incompatible interaction|jasmonic acid and ethylene-dependent systemic resistance|inositol phosphate biosynthetic process|diphosphoinositol-pentakisphosphate kinase activity|inosi…	pper04070	Phosphatidylinositol signaling system
LOC18781756	3205.9	1357.73	5054.07	3.72224	1.89617	0	0	Up	70.0507	68.1491	69.4384	20.8863	22.027	21.3673	GeneID:18781756	SOX	Sulfite oxidase	GO:0005739,GO:0005777,GO:0006790,GO:0008482,GO:0010477,GO:0015994,GO:0020037,GO:0030151,GO:0042128,GO:0043546	mitochondrion|peroxisome|sulfur compound metabolic process|sulfite oxidase activity|response to sulfur dioxide|chlorophyll metabolic process|heme binding|molybdenum ion binding|nitrate assimilation|molybdopterin cofactor binding	pper00920	Sulfur metabolism
LOC18781906	2834.71	432.721	5236.71	12.0993	3.59686	0	0	Up	95.8421	98.4	96.7095	9.28619	9.1954	9.22654	GeneID:18781906
LOC18781916	3642.26	832.112	6452.4	7.75527	2.95518	0	0	Up	173.313	182.414	175.837	28.0316	24.7208	26.2543	GeneID:18781916
LOC18781974	4470.59	2465.86	6475.32	2.62585	1.39278	0	0	Up	99.6222	100.57	97.1718	44.9722	42.2965	43.2364	GeneID:18781974
LOC18782088	3537.21	932.847	6141.58	6.5841	2.71899	0	0	Up	90.5859	95.5808	86.7422	16.9467	14.8749	15.9562	GeneID:18782088
LOC18782253	11416	6297.49	16534.4	2.62585	1.39279	0	0	Up	128.503	122.87	131.175	54.4458	57.3661	56.0829	GeneID:18782253	RFS5	Probable galactinol--sucrose galactosyltransferase 5	GO:0006979,GO:0009414,GO:0009507,GO:0009737,GO:0010325,GO:0047274	response to oxidative stress|response to water deprivation|chloroplast|response to abscisic acid|raffinose family oligosaccharide biosynthetic process|galactinol-sucrose galactosyltransferase activity	pper00052	Galactose metabolism
LOC18782304	2414.47	836.021	3992.92	4.77909	2.25674	0	0	Up	63.0201	60.1708	61.7963	15.9401	13.962	14.7291	GeneID:18782304	CPX	Oxygen-dependent coproporphyrinogen-III oxidase, chloroplastic	GO:0004109,GO:0005737,GO:0005829,GO:0009570,GO:0015995,GO:0019353,GO:0042803	coproporphyrinogen oxidase activity|cytoplasm|cytosol|chloroplast stroma|chlorophyll biosynthetic process|protoporphyrinogen IX biosynthetic process from glutamate|protein homodimerization activity	pper00860	Porphyrin metabolism
LOC18782611	9205.88	5624.21	12787.6	2.2735	1.18491	0	0	Up	153.884	154.097	152.951	79.3161	77.3808	76.9325	GeneID:18782611
LOC18782650	3797.7	1298.46	6296.94	4.85079	2.27822	0	0	Up	156.023	155.42	146.031	38.8518	33.7993	36.0657	GeneID:18782650	IAA17	Auxin-responsive protein IAA17	GO:0003700,GO:0005634,GO:0009733,GO:0009734,GO:0042802,GO:1900057	DNA-binding transcription factor activity|nucleus|response to auxin|auxin-activated signaling pathway|identical protein binding|positive regulation of leaf senescence	pper04075	Plant hormone signal transduction
LOC18782742	9740.25	5929.27	13551.2	2.2847	1.192	0	0	Up	94.13	99.3652	97.5301	49.3337	48.9533	48.4709	GeneID:18782742	PAPS4	Nuclear poly(A) polymerase 4	GO:0003723,GO:0004652,GO:0005524,GO:0005634,GO:0006378,GO:0043631,GO:0046872	RNA binding|polynucleotide adenylyltransferase activity|ATP binding|nucleus|mRNA polyadenylation|RNA polyadenylation|metal ion binding	pper03015	mRNA surveillance pathway
LOC18782842	7324.38	349.996	14298.8	40.8985	5.35398	0	0	Up	210.636	205.133	211.883	6.25702	5.44807	5.9988	GeneID:18782842		Kelch repeat-containing protein At3g27220	GO:0005768,GO:0005794,GO:0005802,GO:0009061,GO:0016021	endosome|Golgi apparatus|trans-Golgi network|anaerobic respiration|integral component of membrane
LOC18783523	6849.15	3732.45	9965.85	2.66994	1.41681	0	0	Up	122.532	127.244	130.838	55.1411	52.9548	56.1861	GeneID:18783523
LOC18783590	10385.5	1360.25	19410.7	14.2771	3.83563	0	0	Up	320.193	324.569	323.78	26.4727	24.4886	27.2606	GeneID:18783590	P4H7	Probable prolyl 4-hydroxylase 7	GO:0004656,GO:0005506,GO:0005783,GO:0005789,GO:0016021,GO:0018401,GO:0031418	procollagen-proline 4-dioxygenase activity|iron ion binding|endoplasmic reticulum|endoplasmic reticulum membrane|integral component of membrane|peptidyl-proline hydroxylation to 4-hydroxy-L-proline|L-ascorbic acid binding	pper00330	Arginine and proline metabolism
LOC18783595	6205.56	489.117	11922	24.3932	4.60841	0	0	Up	396.048	385.012	395.37	19.713	17.4582	18.4463	GeneID:18783595
LOC18783973	5613.41	1794.04	9432.78	5.25753	2.39438	0	0	Up	134.05	138.064	137.792	30.5014	29.2502	30.0962	GeneID:18783973	PCO2	Plant cysteine oxidase 2	GO:0001666,GO:0005634,GO:0005829,GO:0017172,GO:0018171,GO:0046872,GO:0070483	response to hypoxia|nucleus|cytosol|cysteine dioxygenase activity|peptidyl-cysteine oxidation|metal ion binding|detection of hypoxia
LOC18784135	4726.2	644.638	8807.76	13.6711	3.77305	0	0	Up	255.575	238.127	251.033	21.9368	20.3049	20.5646	GeneID:18784135
LOC18784160	7221.05	1158.44	13283.7	11.4651	3.51918	0	0	Up	183.246	178.644	189.348	18.9106	18.9123	17.571	GeneID:18784160
LOC18784207	4236.52	528.043	7944.99	15.0308	3.90985	0	0	Up	112.228	112.746	109.153	8.16598	9.25201	8.17506	GeneID:18784207		F-box/kelch-repeat protein At1g15670	GO:0005829,GO:0080037,GO:2000762	cytosol|negative regulation of cytokinin-activated signaling pathway|regulation of phenylpropanoid metabolic process
LOC18784290	2671.04	466.239	4875.85	10.455	3.38612	0	0	Up	75.7373	75.9545	79.0776	8.42493	8.67621	8.32818	GeneID:18784290	MOT2	General negative regulator of transcription subunit 4	GO:0000209,GO:0003723,GO:0004842,GO:0005634,GO:0005737,GO:0010498,GO:0016567,GO:0030014,GO:0030015,GO:0031087,GO:0032968,GO:0046872	protein polyubiquitination|RNA binding|ubiquitin-protein transferase activity|nucleus|cytoplasm|proteasomal protein catabolic process|protein ubiquitination|CCR4-NOT complex|CCR4-NOT core complex|deadenylation-independent decapping of nuclear-transcribed mRNA|positive regulation of transcription elongation from RNA polymerase II promoter|metal ion binding
LOC18784340	3977.94	327.336	7628.55	23.2988	4.54219	0	0	Up	249.822	264.27	248.65	13.9389	12.3447	11.4361	GeneID:18784340
LOC18784348	1029.13	123.326	1934.93	15.6713	3.97005	0	0	Up	13.8693	14.4287	13.4112	1.05973	1.08051	0.923606	GeneID:18784348		Probable inactive leucine-rich repeat receptor-like protein kinase At3g03770
LOC18784358	7550.35	2246.85	12853.9	5.72139	2.51636	0	0	Up	378.761	356.619	401.94	73.3971	78.5884	77.0836	GeneID:18784358
LOC18784460	18437	11189.1	25684.9	2.29525	1.19865	0	0	Up	271.398	275.637	261.587	134.016	134.713	137.261	GeneID:18784460	HACL	2-hydroxyacyl-CoA lyase	GO:0000287,GO:0001561,GO:0005777,GO:0005829,GO:0016830,GO:0016831,GO:0030976	magnesium ion binding|fatty acid alpha-oxidation|peroxisome|cytosol|carbon-carbon lyase activity|carboxy-lyase activity|thiamine pyrophosphate binding	pper04146	Peroxisome
LOC18784506	8563.35	2844.17	14282.5	5.02405	2.32885	0	0	Up	221.645	210.876	217.041	50.4722	47.1909	51.3956	GeneID:18784506
LOC18784596	13179.2	7361.58	18996.8	2.58022	1.3675	0	0	Up	187.602	191.533	189.591	84.9789	83.5465	85.4706	GeneID:18784596	WAKL20	Wall-associated receptor kinase-like 20
LOC18784666	5339.86	2015.83	8663.9	4.2985	2.10383	0	0	Up	161.626	158.117	162.029	41.4286	42.9813	44.7694	GeneID:18784666	PYL4	Abscisic acid receptor PYL4	GO:0004864,GO:0005634,GO:0005737,GO:0005886,GO:0009738,GO:0010427,GO:0038023,GO:0042803,GO:0080163	protein phosphatase inhibitor activity|nucleus|cytoplasm|plasma membrane|abscisic acid-activated signaling pathway|abscisic acid binding|signaling receptor activity|protein homodimerization activity|regulation of protein serine/threonine phosphatase activity	pper04016,pper04075	MAPK signaling pathway - plant|Plant hormone signal transduction
LOC18784827	13861.3	7291.82	20430.9	2.80126	1.48608	0	0	Up	470.869	476.163	462.947	192.5	196.955	190.502	GeneID:18784827	SOD	Superoxide dismutase [Mn], mitochondrial	GO:0004784,GO:0005759,GO:0019430,GO:0046872	superoxide dismutase activity|mitochondrial matrix|removal of superoxide radicals|metal ion binding	pper04146	Peroxisome
LOC18784844	842.076	100.622	1583.53	15.704	3.97306	0	0	Up	27.0089	27.7702	26.4638	1.81955	2.29546	1.83485	GeneID:18784844
LOC18785082	20087.9	12724.1	27451.7	2.15763	1.10945	0	0	Up	588.234	574.053	601.541	312.024	316.214	313.873	GeneID:18785082	SAP5	Zinc finger A20 and AN1 domain-containing stress-associated protein 5	GO:0003677,GO:0004842,GO:0005634,GO:0006970,GO:0008270,GO:0009414,GO:0016567,GO:0051865	DNA binding|ubiquitin-protein transferase activity|nucleus|response to osmotic stress|zinc ion binding|response to water deprivation|protein ubiquitination|protein autoubiquitination
LOC18785239	2364.67	1072.48	3656.86	3.40886	1.76929	0	0	Up	45.4061	45.358	44.9273	15.1913	15.6145	15.0562	GeneID:18785239
LOC18785260	3382.68	913.799	5851.56	6.40133	2.67837	0	0	Up	56.0552	56.8975	57.7716	10.4592	10.4617	9.8033	GeneID:18785260	HSP83A	Heat shock protein 83	GO:0005524,GO:0005737,GO:0006457,GO:0051082	ATP binding|cytoplasm|protein folding|unfolded protein binding	pper04141,pper04626	Protein processing in endoplasmic reticulum|Plant-pathogen interaction
LOC18785282	4356.68	2263.6	6449.77	2.84829	1.5101	0	0	Up	29.6156	31.122	29.382	12.3742	11.977	12.1022	GeneID:18785282	GINT1	Glycosyltransferase family protein 64 protein C5
LOC18785391	7256.13	3803.97	10708.3	2.81446	1.49286	0	0	Up	168.446	177.52	181.27	73.7336	70.9862	71.1283	GeneID:18785391	ERF5	Ethylene-responsive transcription factor 5	GO:0003677,GO:0003700,GO:0005634,GO:0006952,GO:0009873	DNA binding|DNA-binding transcription factor activity|nucleus|defense response|ethylene-activated signaling pathway
LOC18785405	1705.72	401.674	3009.77	7.48939	2.90485	0	0	Up	32.2606	32.8774	34.6526	5.4596	5.30848	4.57813	GeneID:18785405		31 kDa ribonucleoprotein, chloroplastic	GO:0003723,GO:0006397,GO:0009507	RNA binding|mRNA processing|chloroplast
LOC18785492	8337.91	1321.16	15354.7	11.6173	3.5382	0	0	Up	118.551	119.265	118.722	12.0339	12.1301	11.1895	GeneID:18785492		Probable methyltransferase PMT23	GO:0000139,GO:0005768,GO:0005794,GO:0005802,GO:0008757,GO:0016021,GO:0052546	Golgi membrane|endosome|Golgi apparatus|trans-Golgi network|S-adenosylmethionine-dependent methyltransferase activity|integral component of membrane|cell wall pectin metabolic process
LOC18786023	14161	5109.48	23212.5	4.54234	2.18343	0	0	Up	615.117	611.458	600.888	155.683	157.172	150.72	GeneID:18786023	BPS1	Protein BPS1, chloroplastic	GO:0005886,GO:0009507,GO:0009793,GO:0048364,GO:0048367	plasma membrane|chloroplast|embryo development ending in seed dormancy|root development|shoot system development
LOC18786228	12697.7	4351.92	21043.4	4.8355	2.27367	0	0	Up	285.745	286.102	278.07	68.6809	66.2732	67.6136	GeneID:18786228	ENO1	Enolase	GO:0000015,GO:0000287,GO:0004634,GO:0006096	phosphopyruvate hydratase complex|magnesium ion binding|phosphopyruvate hydratase activity|glycolytic process	pper00010,pper03018	Glycolysis / Gluconeogenesis|RNA degradation
LOC18786993	5423.52	3152.75	7694.28	2.4397	1.2867	0	0	Up	93.6798	96.8981	92.7856	45.52	44.3772	43.9205	GeneID:18786993	BHLH130	Transcription factor bHLH130	GO:0001228,GO:0003677,GO:0003700,GO:0005634,GO:0006355,GO:0046983,GO:0048573	DNA-binding transcription activator activity, RNA polymerase II-specific|DNA binding|DNA-binding transcription factor activity|nucleus|regulation of transcription, DNA-templated|protein dimerization activity|photoperiodism, flowering
LOC18787086	12924.6	7948.12	17901.1	2.25229	1.17139	0	0	Up	245.484	243.843	249.359	122.324	125.795	129.854	GeneID:18787086	CYT1	Mannose-1-phosphate guanylyltransferase 1	GO:0004475,GO:0005525,GO:0005634,GO:0005829,GO:0009298,GO:0009408,GO:0009651,GO:0009753,GO:0010193,GO:0019853,GO:0030244,GO:0042742,GO:0060359	mannose-1-phosphate guanylyltransferase activity|GTP binding|nucleus|cytosol|GDP-mannose biosynthetic process|response to heat|response to salt stress|response to jasmonic acid|response to ozone|L-ascorbic acid biosynthetic process|cellulose biosynthetic process|defense response to bacterium|response to ammonium ion	pper00051,pper00520	Fructose and mannose metabolism|Amino sugar and nucleotide sugar metabolism
LOC18787335	10347.6	2046.32	18648.8	9.1088	3.18726	0	0	Up	226.869	231.089	223.794	29.1902	30.2153	26.8079	GeneID:18787335		Uncharacterized calcium-binding protein At1g02270	GO:0005509,GO:0005634,GO:0009409,GO:0016021	calcium ion binding|nucleus|response to cold|integral component of membrane
LOC18787350	5189.12	2853.61	7524.64	2.63737	1.3991	0	0	Up	78.6829	74.8145	81.1623	34.1692	35.0423	33.3303	GeneID:18787350	PME51	Probable pectinesterase/pectinesterase inhibitor 51	GO:0005576,GO:0005618,GO:0030599,GO:0042545,GO:0045330,GO:0045490,GO:0046910	extracellular region|cell wall|pectinesterase activity|cell wall modification|aspartyl esterase activity|pectin catabolic process|pectinesterase inhibitor activity
LOC18787621	2652.2	732.804	4571.59	6.23767	2.64101	0	0	Up	91.0207	89.8054	85.7151	16.9713	16.4746	15.7927	GeneID:18787621	PMEI11	Pectinesterase inhibitor 11	GO:0004857,GO:0043086,GO:0046910,GO:0048046,GO:0071669	enzyme inhibitor activity|negative regulation of catalytic activity|pectinesterase inhibitor activity|apoplast|plant-type cell wall organization or biogenesis
LOC18788173	3494.78	707.848	6281.71	8.87376	3.14955	0	0	Up	74.4956	82.1696	79.9355	10.6076	9.73151	10.39	GeneID:18788173	STP13	Sugar transport protein 13	GO:0005351,GO:0005355,GO:0005358,GO:0005886,GO:0005887,GO:0008645,GO:0009414,GO:0009506,GO:0009651,GO:0009679,GO:0009737,GO:0015145,GO:0015749	carbohydrate:proton symporter activity|glucose transmembrane transporter activity|high-affinity glucose:proton symporter activity|plasma membrane|integral component of plasma membrane|hexose transmembrane transport|response to water deprivation|plasmodesma|response to salt stress|hexose:proton symporter activity|response to abscisic acid|monosaccharide transmembrane transporter activity|monosacch…
LOC18788353	28812.7	1944.03	55681.3	28.638	4.83986	0	0	Up	736.333	756.432	718.793	30.6271	30.584	27.7764	GeneID:18788353	PFK3	ATP-dependent 6-phosphofructokinase 3	GO:0003872,GO:0005524,GO:0005829,GO:0006002,GO:0006096,GO:0010053,GO:0046872	6-phosphofructokinase activity|ATP binding|cytosol|fructose 6-phosphate metabolic process|glycolytic process|root epidermal cell differentiation|metal ion binding	pper00010,pper00030,pper00051,pper00052,pper03018	Glycolysis / Gluconeogenesis|Pentose phosphate pathway|Fructose and mannose metabolism|Galactose metabolism|RNA degradation
LOC18788373	9265.86	591.054	17940.7	30.3377	4.92304	0	0	Up	336.171	337.499	330.635	12.7172	13.1248	12.2889	GeneID:18788373	P4H3	Probable prolyl 4-hydroxylase 3	GO:0004656,GO:0005506,GO:0005768,GO:0005783,GO:0005789,GO:0005794,GO:0005802,GO:0016021,GO:0018401,GO:0031418	procollagen-proline 4-dioxygenase activity|iron ion binding|endosome|endoplasmic reticulum|endoplasmic reticulum membrane|Golgi apparatus|trans-Golgi network|integral component of membrane|peptidyl-proline hydroxylation to 4-hydroxy-L-proline|L-ascorbic acid binding	pper00330	Arginine and proline metabolism
LOC18788417	28986.7	17834.5	40139	2.2504	1.17018	0	0	Up	431.47	440.723	435.236	226.706	221.55	221.23	GeneID:18788417	PGM1	Phosphoglucomutase, cytoplasmic	GO:0000287,GO:0004614,GO:0005737,GO:0006006	magnesium ion binding|phosphoglucomutase activity|cytoplasm|glucose metabolic process	pper00010,pper00030,pper00052,pper00230,pper00500,pper00520	Glycolysis / Gluconeogenesis|Pentose phosphate pathway|Galactose metabolism|Purine metabolism|Starch and sucrose metabolism|Amino sugar and nucleotide sugar metabolism
LOC18788511	14944.4	7329.41	22559.3	3.0776	1.6218	0	0	Up	306.385	311.698	303.552	117.256	113.529	114.307	GeneID:18788511	TEM1	AP2/ERF and B3 domain-containing transcription repressor TEM1	GO:0003677,GO:0003700,GO:0005634,GO:0009873,GO:0048573	DNA binding|DNA-binding transcription factor activity|nucleus|ethylene-activated signaling pathway|photoperiodism, flowering
LOC18788518	128783	66843.5	190723	2.85338	1.51267	0	0	Up	3297.85	3173.73	3294.86	1300.25	1319.9	1324.22	GeneID:18788518	GAPC2	Glyceraldehyde-3-phosphate dehydrogenase GAPC2, cytosolic	GO:0003677,GO:0004365,GO:0005507,GO:0005618,GO:0005634,GO:0005730,GO:0005739,GO:0005777,GO:0005829,GO:0005886,GO:0006094,GO:0006096,GO:0006979,GO:0008270,GO:0009506,GO:0009507,GO:0016020,GO:0042742,GO:0046686,GO:0050661,GO:0051287	DNA binding|glyceraldehyde-3-phosphate dehydrogenase (NAD+) (phosphorylating) activity|copper ion binding|cell wall|nucleus|nucleolus|mitochondrion|peroxisome|cytosol|plasma membrane|gluconeogenesis|glycolytic process|response to oxidative stress|zinc ion binding|plasmodesma|chloroplast|membrane|defense response to bacterium|response to cadmium ion|NADP binding|NAD binding	pper00010,pper00710	Glycolysis / Gluconeogenesis|Carbon fixation in photosynthetic organisms
LOC18788555	2628.49	845.713	4411.27	5.21347	2.38224	0	0	Up	34.6541	36.9037	36.3909	7.64764	8.0428	8.16251	GeneID:18788555	IML1	Vacuolar membrane-associated protein IML1	GO:0005774,GO:0035556	vacuolar membrane|intracellular signal transduction
LOC18788822	21752	14493.1	29010.8	2.00143	1.00103	0	0	Up	260.764	266.531	256.371	154.258	149.3	147.645	GeneID:18788822	PATL3	Patellin-3	GO:0005737,GO:0005886,GO:0007049,GO:0008289,GO:0051301	cytoplasm|plasma membrane|cell cycle|lipid binding|cell division
LOC18789146	15569.9	8519.57	22620.3	2.6544	1.40839	0	0	Up	442.806	455.593	444.632	193.718	197.27	191.982	GeneID:18789146
LOC18789244	1948.76	383.643	3513.88	9.16167	3.19561	0	0	Up	54.8836	52.9438	55.8866	7.27891	6.7853	6.53186	GeneID:18789244	EXL2	Protein EXORDIUM-like 2	GO:0005615,GO:0005618,GO:0005794,GO:0005829,GO:0009505,GO:0009506,GO:0048046	extracellular space|cell wall|Golgi apparatus|cytosol|plant-type cell wall|plasmodesma|apoplast
LOC18789608	8403.15	4600.95	12205.4	2.65157	1.40685	0	0	Up	99.9178	107.69	100.895	44.4159	45.2299	44.3954	GeneID:18789608	PI4KG7	Phosphatidylinositol 4-kinase gamma 7	GO:0004430,GO:0005524,GO:0046777,GO:0046854	1-phosphatidylinositol 4-kinase activity|ATP binding|protein autophosphorylation|phosphatidylinositol phosphorylation
LOC18789641	20562.1	12152.8	28971.4	2.38382	1.25327	0	0	Up	595.411	595.335	611.497	292.194	291.792	287.228	GeneID:18789641	TSJT1	Stem-specific protein TSJT1
LOC18789734	20286.4	9247.39	31325.3	3.38741	1.76018	0	0	Up	425.526	430.183	434.74	149.776	144.196	145.041	GeneID:18789734	ASP3	Aspartate aminotransferase 3, chloroplastic	GO:0004069,GO:0005777,GO:0006103,GO:0006531,GO:0006536,GO:0009058,GO:0009507,GO:0009536,GO:0010150,GO:0016020,GO:0030170	L-aspartate:2-oxoglutarate aminotransferase activity|peroxisome|2-oxoglutarate metabolic process|aspartate metabolic process|glutamate metabolic process|biosynthetic process|chloroplast|plastid|leaf senescence|membrane|pyridoxal phosphate binding	pper00220,pper00250,pper00270,pper00330,pper00350,pper00360,pper00400,pper00710,pper00950,pper00960	Arginine biosynthesis|Alanine, aspartate and glutamate metabolism|Cysteine and methionine metabolism|Arginine and proline metabolism|Tyrosine metabolism|Phenylalanine metabolism|Phenylalanine, tyrosine and tryptophan biosynthesis|Carbon fixation in photosynthetic organisms|Isoquinoline alkaloid biosynthesis|Tropane, piperidine and pyridine alkaloid biosynthesis
LOC18789784	3949.67	1686.24	6213.09	3.68292	1.88085	0	0	Up	187.664	187.887	188.161	58.4247	62.5032	55.3822	GeneID:18789784
LOC18789789	13192.2	6210.53	20173.8	3.24824	1.69966	0	0	Up	433.65	428.239	437.637	154.857	155.073	151.095	GeneID:18789789		Universal stress protein A-like protein	GO:0005886,GO:0016208	plasma membrane|AMP binding
LOC18789866	11850.5	4990.15	18710.9	3.74972	1.90678	0	0	Up	507.021	505.706	539.293	162.587	158.245	156.142	GeneID:18789866	ATJ11	Chaperone protein dnaJ 11, chloroplastic	GO:0005634,GO:0009507,GO:0009536,GO:0009570	nucleus|chloroplast|plastid|chloroplast stroma
LOC18789997	15073.9	6360.14	23787.7	3.73949	1.90284	0	0	Up	386.369	394.937	399.312	118.099	122.858	122.835	GeneID:18789997	GIP2	Basic 7S globulin 2	GO:0004190,GO:0006508,GO:0030163,GO:0045735	aspartic-type endopeptidase activity|proteolysis|protein catabolic process|nutrient reservoir activity
LOC18790003	2570.21	1182.83	3957.58	3.34674	1.74276	0	0	Up	53.23	52.8853	54.5225	18.7687	17.776	18.7828	GeneID:18790003	AFC3	Serine/threonine-protein kinase AFC3	GO:0004674,GO:0004712,GO:0005524,GO:0046777	protein serine/threonine kinase activity|protein serine/threonine/tyrosine kinase activity|ATP binding|protein autophosphorylation
LOC18790070	2615.35	661.728	4568.96	6.90245	2.78711	0	0	Up	36.2223	36.6957	35.2973	5.96297	6.08711	6.01309	GeneID:18790070		Nitrate reductase [NADH]	GO:0006809,GO:0009703,GO:0020037,GO:0030151,GO:0042128,GO:0043546,GO:0050464	nitric oxide biosynthetic process|nitrate reductase (NADH) activity|heme binding|molybdenum ion binding|nitrate assimilation|molybdopterin cofactor binding|nitrate reductase (NADPH) activity	pper00910	Nitrogen metabolism
LOC18790148	4596.38	2581.04	6611.72	2.56167	1.35709	0	0	Up	82.3419	82.8579	85.3928	37.6997	37.0987	37.936	GeneID:18790148	CYP51G1	Sterol 14-demethylase	GO:0005506,GO:0005783,GO:0005794,GO:0005886,GO:0008168,GO:0008398,GO:0016021,GO:0016125,GO:0016126,GO:0020037,GO:0055114	iron ion binding|endoplasmic reticulum|Golgi apparatus|plasma membrane|methyltransferase activity|sterol 14-demethylase activity|integral component of membrane|sterol metabolic process|sterol biosynthetic process|heme binding|oxidation-reduction process	pper00100	Steroid biosynthesis
LOC18790198	4027.1	1336.09	6718.12	5.02511	2.32915	0	0	Up	102.528	106.975	103.838	23.2071	24.9159	23.6994	GeneID:18790198		Aspartate-semialdehyde dehydrogenase	GO:0004073,GO:0005737,GO:0009086,GO:0009088,GO:0009089,GO:0009090,GO:0009097,GO:0046983,GO:0050661,GO:0051287	aspartate-semialdehyde dehydrogenase activity|cytoplasm|methionine biosynthetic process|threonine biosynthetic process|lysine biosynthetic process via diaminopimelate|homoserine biosynthetic process|isoleucine biosynthetic process|protein dimerization activity|NADP binding|NAD binding	pper00260,pper00261,pper00270,pper00300	Glycine, serine and threonine metabolism|Monobactam biosynthesis|Cysteine and methionine metabolism|Lysine biosynthesis
LOC18790285	2298.77	890.446	3707.1	4.16226	2.05737	0	0	Up	66.8102	71.0251	71.2515	20.2403	18.7076	18.9326	GeneID:18790285	MYB73	Transcription factor MYB73	GO:0003700,GO:0005634,GO:0006355,GO:0009723,GO:0009737,GO:0009751,GO:0009753,GO:0010200,GO:0010929,GO:0019760,GO:0043565,GO:0044212,GO:0046686,GO:1901001	DNA-binding transcription factor activity|nucleus|regulation of transcription, DNA-templated|response to ethylene|response to abscisic acid|response to salicylic acid|response to jasmonic acid|response to chitin|positive regulation of auxin mediated signaling pathway|glucosinolate metabolic process|sequence-specific DNA binding|transcription regulatory region DNA binding|response to cadmium ion|n…
LOC18790374	14981.8	7735.32	22228.2	2.87337	1.52275	0	0	Up	374.627	374.644	379.578	149.904	151.914	150.895	GeneID:18790374	SBH1	Sphinganine C4-monooxygenase 1	GO:0000170,GO:0005506,GO:0005783,GO:0005789,GO:0005794,GO:0009640,GO:0016021,GO:0030148,GO:0046520	sphingosine hydroxylase activity|iron ion binding|endoplasmic reticulum|endoplasmic reticulum membrane|Golgi apparatus|photomorphogenesis|integral component of membrane|sphingolipid biosynthetic process|sphingoid biosynthetic process	pper00600	Sphingolipid metabolism
LOC18790477	13580.5	6562.9	20598.1	3.13774	1.64973	0	0	Up	564.152	575.034	565.379	206.276	213.038	206.603	GeneID:18790477
LOC18790945	3217.8	684.145	5751.45	8.40201	3.07073	0	0	Up	145.378	146.338	149.879	20.0837	21.2034	19.2467	GeneID:18790945	ATL56	RING-H2 finger protein ATL56	GO:0016021,GO:0016567,GO:0016740,GO:0046872	integral component of membrane|protein ubiquitination|transferase activity|metal ion binding
LOC18791194	4571.63	936.162	8207.1	8.76948	3.13249	0	0	Up	239.784	234.715	243.892	31.6233	30.8258	31.9821	GeneID:18791194	GLB3	Two-on-two hemoglobin-3	GO:0001666,GO:0005344,GO:0009733,GO:0015671,GO:0019825,GO:0020037,GO:0046872	response to hypoxia|oxygen carrier activity|response to auxin|oxygen transport|oxygen binding|heme binding|metal ion binding
LOC18791404	942.446	45.5014	1839.39	40.2399	5.33056	0	0	Up	46.1696	42.5624	46.2493	1.10775	1.75229	0.98717	GeneID:18791404	C/VIF1	Cell wall / vacuolar inhibitor of fructosidase 1	GO:0004857,GO:0005618,GO:0005773,GO:0043086	enzyme inhibitor activity|cell wall|vacuole|negative regulation of catalytic activity
LOC18791409	6654.31	3952.94	9355.68	2.36648	1.24274	0	0	Up	120.519	120.699	120.93	58.2247	59.1268	58.9882	GeneID:18791409	ATL6	E3 ubiquitin-protein ligase ATL6	GO:0004842,GO:0005886,GO:0009814,GO:0009816,GO:0010200,GO:0016021,GO:0016567,GO:0046872	ubiquitin-protein transferase activity|plasma membrane|defense response, incompatible interaction|defense response to bacterium, incompatible interaction|response to chitin|integral component of membrane|protein ubiquitination|metal ion binding
LOC18791555	8011.33	3955.16	12067.5	3.0501	1.60886	0	0	Up	145.907	151.294	153.265	56.9369	57.8994	55.3139	GeneID:18791555	CIPK25	CBL-interacting serine/threonine-protein kinase 25	GO:0004674,GO:0005524,GO:0007165,GO:0050832	protein serine/threonine kinase activity|ATP binding|signal transduction|defense response to fungus
LOC18791756	4339.75	1062.4	7617.11	7.16728	2.84143	0	0	Up	106.583	104.124	105.367	16.0842	17.8097	16.9099	GeneID:18791756		Cytochrome P450 CYP73A100	GO:0004497,GO:0005506,GO:0016021,GO:0016705,GO:0020037	monooxygenase activity|iron ion binding|integral component of membrane|oxidoreductase activity, acting on paired donors, with incorporation or reduction of molecular oxygen|heme binding	pper00130,pper00940,pper00941,pper00945	Ubiquinone and other terpenoid-quinone biosynthesis|Phenylpropanoid biosynthesis|Flavonoid biosynthesis|Stilbenoid, diarylheptanoid and gingerol biosynthesis
LOC18792011	12969.5	6595.59	19343.5	2.93302	1.55239	0	0	Up	223.579	220.087	226.974	86.2912	87.6949	89.5329	GeneID:18792011	GLOX1	Aldehyde oxidase GLOX1	GO:0004031,GO:0005576,GO:0007275,GO:0102797,GO:0102798	aldehyde oxidase activity|extracellular region|multicellular organism development|geranial:oxygen oxidoreductase activity|heptaldehyde:oxygen oxidoreductase activity
LOC18792061	14342.2	6922.04	21762.4	3.14403	1.65262	0	0	Up	367.502	359.689	377.314	137.347	136.241	131.242	GeneID:18792061	GA2OX2	Gibberellin 2-beta-dioxygenase 2	GO:0009686,GO:0045543,GO:0046872	gibberellin biosynthetic process|gibberellin 2-beta-dioxygenase activity|metal ion binding	pper00904	Diterpenoid biosynthesis
LOC18792099	1595.8	519.75	2671.85	5.13933	2.36158	0	0	Up	38.3036	37.6976	37.4594	8.0663	8.7847	8.58516	GeneID:18792099	BAG5	BAG family molecular chaperone regulator 5, mitochondrial	GO:0005516,GO:0005739,GO:0006457,GO:0009506,GO:0051087	calmodulin binding|mitochondrion|protein folding|plasmodesma|chaperone binding
LOC18792138	6556.44	2643.78	10469.1	3.95829	1.98488	0	0	Up	128.334	133.86	132.755	37.3819	39.1629	38.4041	GeneID:18792138	MICU	Calcium uptake protein, mitochondrial	GO:0005509,GO:0005739,GO:0005743,GO:0005758,GO:0006816,GO:0051562	calcium ion binding|mitochondrion|mitochondrial inner membrane|mitochondrial intermembrane space|calcium ion transport|negative regulation of mitochondrial calcium ion concentration
LOC18792274	14685.5	9559.52	19811.6	2.07211	1.0511	0	0	Up	519.186	520.681	497.015	289.088	291.514	274.049	GeneID:18792274		1,2-dihydroxy-3-keto-5-methylthiopentene dioxygenase 2	GO:0005506,GO:0005634,GO:0005737,GO:0006555,GO:0010309,GO:0019509	iron ion binding|nucleus|cytoplasm|methionine metabolic process|acireductone dioxygenase [iron(II)-requiring] activity|L-methionine salvage from methylthioadenosine	pper00270	Cysteine and methionine metabolism
LOC18792336	10440.5	3935.27	16945.8	4.30726	2.10677	0	0	Up	452.866	441.468	442.653	124.129	114.195	119.474	GeneID:18792336	Fra	Major allergen Pru ar 1	GO:0006952,GO:0009607	defense response|response to biotic stimulus
LOC18792343	2437.84	695.257	4180.43	6.01756	2.58918	0	0	Up	92.8459	89.5666	91.3859	18.5569	16.0156	17.9013	GeneID:18792343	ATJ20	Chaperone protein dnaJ 20, chloroplastic	GO:0005634,GO:0009507,GO:0010322,GO:0061077,GO:1902395	nucleus|chloroplast|regulation of isopentenyl diphosphate biosynthetic process, methylerythritol 4-phosphate pathway|chaperone-mediated protein folding|regulation of 1-deoxy-D-xylulose-5-phosphate synthase activity
LOC18792359	3955.17	731.796	7178.54	9.80882	3.29408	0	0	Up	91.8967	89.0604	89.1944	10.9404	10.709	10.0864	GeneID:18792359		Mitochondrial glycine transporter	GO:0005743,GO:0015187,GO:0016021,GO:1904983	mitochondrial inner membrane|glycine transmembrane transporter activity|integral component of membrane|glycine import into mitochondrion
LOC18792412	15975.5	10047.7	21903.4	2.17995	1.12429	0	0	Up	278.832	276.22	281.08	146.306	147.74	147.969	GeneID:18792412	CYP98A2	Cytochrome P450 98A2	GO:0005506,GO:0009809,GO:0016020,GO:0016021,GO:0016709,GO:0020037	iron ion binding|lignin biosynthetic process|membrane|integral component of membrane|oxidoreductase activity, acting on paired donors, with incorporation or reduction of molecular oxygen, NAD(P)H as one donor, and incorporation of one atom of oxygen|heme binding	pper00940,pper00941,pper00945	Phenylpropanoid biosynthesis|Flavonoid biosynthesis|Stilbenoid, diarylheptanoid and gingerol biosynthesis
LOC18792833	21183.1	13458.6	28907.7	2.14823	1.10315	0	0	Up	489.534	472.545	501.116	260.743	261.169	263.078	GeneID:18792833	FRK2	Fructokinase-2	GO:0005524,GO:0005829,GO:0006000,GO:0008865,GO:0019200,GO:0019252	ATP binding|cytosol|fructose metabolic process|fructokinase activity|carbohydrate kinase activity|starch biosynthetic process	pper00051,pper00500,pper00520	Fructose and mannose metabolism|Starch and sucrose metabolism|Amino sugar and nucleotide sugar metabolism
LOC18792906	4003.61	1491.49	6515.73	4.36977	2.12756	0	0	Up	95.8882	95.0064	90.9319	25.8033	23.367	25.1779	GeneID:18792906		Uncharacterized acetyltransferase At3g50280	GO:0016747	transferase activity, transferring acyl groups other than amino-acyl groups
LOC18793052	11692.7	6662.25	16723.1	2.51044	1.32794	0	0	Up	300.576	287.065	306.265	135.134	140.032	135.191	GeneID:18793052	NAC002	NAC domain-containing protein 2	GO:0003677,GO:0003700,GO:0005634,GO:0009611,GO:0009788,GO:0019900	DNA binding|DNA-binding transcription factor activity|nucleus|response to wounding|negative regulation of abscisic acid-activated signaling pathway|kinase binding
LOC18793356	13291.8	8460.72	18122.9	2.14155	1.09865	0	0	Up	131.56	133.408	132.169	71.842	72.4308	69.3966	GeneID:18793356	RLK7	Receptor-like protein kinase 7	GO:0001653,GO:0004672,GO:0004674,GO:0005524,GO:0005886,GO:0006979,GO:0009506,GO:0009845,GO:0016021,GO:0042802,GO:0045087,GO:0046777	peptide receptor activity|protein kinase activity|protein serine/threonine kinase activity|ATP binding|plasma membrane|response to oxidative stress|plasmodesma|seed germination|integral component of membrane|identical protein binding|innate immune response|protein autophosphorylation
LOC18793411	31449.6	19280.5	43618.7	2.26217	1.17771	0	0	Up	1406.92	1423.31	1451.02	736.972	728.782	715.088	GeneID:18793411	Fra	Major allergen Pru av 1	GO:0006952,GO:0009607	defense response|response to biotic stimulus
LOC18793532	10324.5	5929.54	14719.5	2.48266	1.31189	0	0	Up	223.025	216.968	240.712	109.214	105.391	101.356	GeneID:18793532		Zinc finger CCCH domain-containing protein 20	GO:0003677,GO:0003700,GO:0003727,GO:0005886,GO:0006355,GO:0006979,GO:0046872	DNA binding|DNA-binding transcription factor activity|single-stranded RNA binding|plasma membrane|regulation of transcription, DNA-templated|response to oxidative stress|metal ion binding
LOC18793632	1194.9	153.592	2236.2	14.5841	3.86633	0	0	Up	34.6197	33.301	33.778	2.95393	2.30983	2.78554	GeneID:18793632	BHLH93	Transcription factor bHLH93	GO:0003677,GO:0003700,GO:0005634,GO:0007275,GO:0010371,GO:0045487,GO:0046983	DNA binding|DNA-binding transcription factor activity|nucleus|multicellular organism development|regulation of gibberellin biosynthetic process|gibberellin catabolic process|protein dimerization activity
LOC18793658	13840.5	5591.38	22089.6	3.95016	1.98191	0	0	Up	158.866	161.206	158.208	46.9152	46.264	46.3436	GeneID:18793658	ETR2	Ethylene receptor 2	GO:0000155,GO:0004674,GO:0005524,GO:0005783,GO:0005789,GO:0010105,GO:0016021,GO:0038199,GO:0046872,GO:0051740	phosphorelay sensor kinase activity|protein serine/threonine kinase activity|ATP binding|endoplasmic reticulum|endoplasmic reticulum membrane|negative regulation of ethylene-activated signaling pathway|integral component of membrane|ethylene receptor activity|metal ion binding|ethylene binding	pper04016,pper04075	MAPK signaling pathway - plant|Plant hormone signal transduction
LOC18793848	6363.13	2806.68	9919.59	3.53345	1.82108	0	0	Up	237.47	242.383	244.378	75.8802	79.9889	80.2923	GeneID:18793848	RBCS	Ribulose bisphosphate carboxylase small chain, chloroplastic	GO:0004497,GO:0009507,GO:0009853,GO:0016984,GO:0019253	monooxygenase activity|chloroplast|photorespiration|ribulose-bisphosphate carboxylase activity|reductive pentose-phosphate cycle	pper00630,pper00710	Glyoxylate and dicarboxylate metabolism|Carbon fixation in photosynthetic organisms
LOC109946246	32.2697	58.3943	6.14506	0.101659	-3.29819	1.49919e-10	6.74461e-10	Down	0.115947	0.283126	0.0248575	1.77389	1.55974	1.32322	GeneID:109946246	NPR4	Ankyrin repeat-containing protein NPR4	GO:0005886,GO:0016020,GO:0016021	plasma membrane|membrane|integral component of membrane
LOC109946291	53.3113	72.5735	34.049	0.468318	-1.09444	0.000425762	0.0010439	Down	1.59587	1.81407	2.18258	4.09422	5.74541	3.89604	GeneID:109946291
LOC109946372	3.79752	7.59504	0	0.0266631	-5.22901	0.000810514	0.00190112	Down	0	0	0	0.0393671	0.016762	0.0529307	GeneID:109946372	TY3B-I	Transposon Ty3-I Gag-Pol polyprotein	GO:0000943,GO:0003677,GO:0003723,GO:0003887,GO:0003964,GO:0004190,GO:0004523,GO:0004540,GO:0005524,GO:0005634,GO:0005737,GO:0006310,GO:0008233,GO:0008270,GO:0015074,GO:0032197	retrotransposon nucleocapsid|DNA binding|RNA binding|DNA-directed DNA polymerase activity|RNA-directed DNA polymerase activity|aspartic-type endopeptidase activity|RNA-DNA hybrid ribonuclease activity|ribonuclease activity|ATP binding|nucleus|cytoplasm|DNA recombination|peptidase activity|zinc ion binding|DNA integration|transposition, RNA-mediated
LOC109946413	6.64304	11.4663	1.81978	0.159189	-2.65119	0.00707148	0.0140792	Down	0.0339165	0.0414096	0.109069	0.284324	0.408583	0.645107	GeneID:109946413	WRKY50	Probable WRKY transcription factor 50	GO:0003700,GO:0005634,GO:0009867,GO:0043565,GO:0050832	DNA-binding transcription factor activity|nucleus|jasmonic acid mediated signaling pathway|sequence-specific DNA binding|defense response to fungus
LOC109946446	41.7009	66.2428	17.159	0.259132	-1.94824	1.21485e-07	4.40952e-07	Down	0.27006	0.30436	0.4899	1.34965	1.60581	1.77808	GeneID:109946446		G-type lectin S-receptor-like serine/threonine-protein kinase At4g27290
LOC109946447	613.971	968.888	259.053	0.267049	-1.90483	7.99835e-93	1.88106e-91	Down	2.57636	2.69796	2.59796	11.087	11.603	11.2448	GeneID:109946447
LOC109946518	2046.37	3648.3	444.442	0.121553	-3.04034	0	0	Down	5.32779	5.7537	5.23621	49.5885	51.3731	53.4378	GeneID:109946518	MDL3	(R)-mandelonitrile lyase 3	GO:0005773,GO:0016614,GO:0033095,GO:0046593,GO:0050660	vacuole|oxidoreductase activity, acting on CH-OH group of donors|aleurone grain|mandelonitrile lyase activity|flavin adenine dinucleotide binding	pper00460	Cyanoamino acid metabolism
LOC109946533	171.35	290.032	52.6692	0.18069	-2.46841	1.39618e-38	1.64477e-37	Down	0.585059	0.745372	0.668046	4.26486	3.90707	4.51575	GeneID:109946533	MDL4	(R)-mandelonitrile lyase 4	GO:0005773,GO:0016614,GO:0033095,GO:0046593,GO:0050660	vacuole|oxidoreductase activity, acting on CH-OH group of donors|aleurone grain|mandelonitrile lyase activity|flavin adenine dinucleotide binding	pper00460	Cyanoamino acid metabolism
LOC109946574	267.488	514.461	20.5161	0.0403635	-4.6308	1.58602e-93	3.75275e-92	Down	0.376134	0.237534	0.180741	7.50234	7.78635	7.66134	GeneID:109946574	NPF4.6	Protein NRT1/ PTR FAMILY 4.6	GO:0005886,GO:0009624,GO:0010119,GO:0015333,GO:0016021,GO:0035673,GO:0042128,GO:0080168,GO:0090440,GO:1904680	plasma membrane|response to nematode|regulation of stomatal movement|peptide:proton symporter activity|integral component of membrane|oligopeptide transmembrane transporter activity|nitrate assimilation|abscisic acid transport|abscisic acid transmembrane transporter activity|peptide transmembrane transporter activity
LOC109946647	61.7335	108.933	14.5342	0.133919	-2.90057	2.32745e-15	1.35857e-14	Down	0.128645	0.139615	0.35241	1.48286	1.5928	2.28075	GeneID:109946647	SALAT	Salutaridinol 7-O-acetyltransferase	GO:0009820,GO:0047180	alkaloid metabolic process|salutaridinol 7-O-acetyltransferase activity
LOC109946657	41.5481	65.6166	17.4796	0.269622	-1.89099	7.03344e-07	2.37744e-06	Down	0.623839	0.304665	0.37448	2.11802	1.37779	2.13583	GeneID:109946657
LOC109946756	16.6498	25.9082	7.39135	0.290724	-1.78228	0.00179708	0.00398563	Down	0.54291	0.165713	0.290982	1.23263	1.31714	1.48203	GeneID:109946756
LOC109946870	79.6098	159.22	0	0.00126985	-9.62113	1.12125e-15	6.66917e-15	Down	0	0	0	5.31965	5.49868	3.81152	GeneID:109946870
[truncated: 1,251 more rows]

## Sheet: S3
Table S3. The up-regulated pathway in KEGG enrichment of 200NaCl200NaHS-vs-200NaCl comparison.
[truncated: 82 more rows]

## Sheet: S4
Table S4. The GO enrichment of 200NaCl200NaHS-vs-200NaCl comparison.
[truncated: 1,465 more rows]

[truncated: 2 more sheets: S5, S6]
